# Supplementary material for: Coexistence of Flexibility and Stability of Proteins: An Equation of State
Source: PLoS One. 2009 Oct 9;4(10):e7296. doi: 10.1371/journal.pone.0007296 (PMC2754529; doi:10.1371/journal.pone.0007296)
Supplement: Supporting Information S1 — A file containing the mass fractal dimension df and spectral dimension ds of all proteins analyzed, divided into the four data sets described in the text: (i) GNM cutoff length 6 Å, (ii) GNM cutoff length 7 Å, (iii) GNM cutoff length 6 Å, a subset with high precision values of df and ds, and (iv) GNM cutoff length 7 Å, a subset with high precision values of df and ds. (2.84 MB XLS) [file pone.0007296.s001.xls]

## Sheet: 6A_all
All the data using cutoff = 6A, sorted by protein length
Length (N),spectral dimension(ds) and Fractal dimenssion (df) with associated square c.c.
When more than one alternative location per atom was given, the A location was chosen
pdb	N	ds	R^2_ds	df	R^2_df
1J2V	100	1.25031	0.995841	2.35119	0.994229
1J6Q	100	1.48001	0.990782	2.45547	0.990107
1JBI	100	1.73114	0.995182	2.53695	0.980834
1NYJ	100	0.961079	0.940126	2.34969	0.995444
1RJA	100	1.57186	0.99725	2.53725	0.989014
1T1D	100	1.12194	0.992789	2.38528	0.993111
1UB9	100	1.03383	0.991546	2.34186	0.994724
1UH6	100	1.17779	0.996005	2.46731	0.986219
1V4R	100	1.43746	0.992178	2.41929	0.991439
1VER	100	1.62808	0.996794	2.36819	0.994367
1X3A	100	1.12064	0.998095	2.42695	0.991025
2A7O	100	1.31064	0.993391	2.45094	0.988109
2CE6	100	1.34781	0.98209	2.34427	0.993689
2NML	100	1.11939	0.990943	2.34066	0.994726
2YV4	100	1.56823	0.996312	2.42694	0.989696
1VHF	100	1.21398	0.992139	2.36684	0.993682
1JOS	100	1.14639	0.991296	2.32618	0.994159
3C57	100	0.960385	0.982144	2.2767	0.996791
2J4M	100	1.28233	0.982698	2.40363	0.98935
3CRD	100	1.34614	0.985421	2.55286	0.983552
2COW	100	1.18665	0.993007	2.41175	0.988178
2CQL	100	1.12667	0.995901	2.36359	0.988101
2D9O	100	1.22805	0.994524	2.43026	0.989733
2DBF	100	1.2737	0.984149	2.46821	0.987611
2DN8	100	1.06745	0.975553	2.3284	0.99343
2DO4	100	1.15791	0.995117	2.4061	0.989844
2DZM	100	1.17288	0.995091	2.40851	0.990822
2E5N	100	1.0631	0.990822	2.50182	0.99091
2EDJ	100	1.36389	0.993538	2.44294	0.985502
2EDP	100	1.26631	0.994432	2.38597	0.993909
2EEH	100	1.16704	0.987819	2.3938	0.992904
2EP8	100	1.20116	0.994849	2.47791	0.985206
2F76	100	1.0214	0.995496	2.45389	0.987465
2JMP	100	1.10516	0.992557	2.42549	0.989916
2K29	100	1.21843	0.991558	2.54001	0.985905
2YQE	100	1.06677	0.993484	2.44188	0.991043
2YUZ	100	1.26208	0.971216	2.43004	0.98739
1AYD	101	1.37829	0.990362	2.40165	0.991508
1FJ7	101	1.25395	0.994661	2.43391	0.989353
1NWB	101	1.34418	0.996436	2.43463	0.992625
1QO6	101	1.20472	0.988358	2.36296	0.991087
1SE9	101	1.23263	0.993489	2.43462	0.989616
1UEZ	101	1.20629	0.983345	2.45731	0.990035
1V32	101	1.05372	0.967226	2.39385	0.993296
1V63	101	1.02521	0.991244	2.23098	0.992887
1VJ6	101	1.49571	0.993345	2.51889	0.984712
1X2L	101	1.06332	0.994891	2.44164	0.988578
1XN9	101	1.13094	0.993682	2.34824	0.992626
1XO3	101	1.53792	0.986427	2.47846	0.991471
2JA4	101	1.44529	0.980255	2.38834	0.992585
2PE8	101	1.2974	0.995606	2.3999	0.990671
2YZU	101	1.50667	0.992852	2.41105	0.992958
1SJV	102	1.06488	0.997622	2.29218	0.994438
2OV6	101	1.17924	0.992102	2.22923	0.990676
2E5E	101	1.27138	0.994812	2.38742	0.987842
2CQ1	101	1.09093	0.990027	2.44728	0.988302
2CQK	101	1.06059	0.991239	2.40277	0.990957
2CSF	101	1.07913	0.995701	2.46699	0.988746
2D2W	101	1.279	0.984219	2.54155	0.988155
2DO7	101	1.10465	0.993589	2.32547	0.993975
2E60	101	1.11022	0.991073	2.43921	0.991495
2EDK	101	1.41798	0.984501	2.38485	0.993323
2EED	101	1.39237	0.992078	2.39657	0.987183
2ENK	101	0.965804	0.993139	2.28685	0.991265
2FC9	101	1.02366	0.960375	2.50896	0.986236
2HVZ	101	1.36917	0.983927	2.33307	0.995323
2JON	101	1.32134	0.995722	2.45194	0.988852
2OA4	101	1.05448	0.99587	2.43544	0.989279
2YT7	101	1.21227	0.99359	2.39849	0.992551
1BHU	102	1.80705	0.984094	2.49876	0.985927
1EQK	102	1.11212	0.993556	2.4519	0.991983
1JJG	102	1.20829	0.987431	2.1682	0.987175
1JT8	102	1.15666	0.990817	2.47786	0.988264
1KN5	102	1.26777	0.99116	2.47068	0.99247
1N02	102	1.7615	0.993517	2.44131	0.991183
1NM4	102	1.50501	0.992812	2.42264	0.98563
1O5J	102	1.24494	0.99143	2.36497	0.99393
1P1L	102	1.22376	0.992573	2.34289	0.994437
1P68	102	1.34405	0.993184	2.45647	0.993368
1R57	102	1.12508	0.995173	2.44571	0.987715
1SS6	102	1.14963	0.984607	2.46875	0.985377
1TD4	102	1.61816	0.991692	2.40081	0.992714
1TUL	102	1.34578	0.992099	2.35273	0.994192
1UL7	102	1.17469	0.986975	2.40983	0.99294
1V5O	102	1.11307	0.991398	2.4282	0.989264
1VCS	102	1.1162	0.992378	2.35702	0.993794
1X4D	102	1.06866	0.981757	2.46974	0.986467
1X5S	102	1.15049	0.990919	2.41659	0.991964
1XU0	102	1.18619	0.993434	2.48826	0.987874
1YEL	102	1.29572	0.996472	2.41695	0.993223
1YWX	102	1.08209	0.990312	2.42052	0.991699
1Z9V	102	1.47533	0.987101	2.44264	0.987636
2BA3	102	1.07033	0.971064	2.25548	0.99344
2NO2	102	0.961002	0.987724	1.49919	0.962841
2VT1	102	1.17704	0.992135	2.42318	0.990892
1FHG	102	1.31398	0.99171	2.35709	0.995711
2HGL	102	1.42118	0.99091	2.52894	0.984791
2JOB	102	1.2737	0.995232	2.46001	0.989596
2CO9	102	0.976743	0.980653	2.16069	0.993189
2CQB	102	1.06513	0.994585	2.40399	0.99329
2CTF	102	1.01902	0.988523	2.28386	0.991431
2D90	102	1.27887	0.996123	2.42861	0.992847
2DA6	102	1.22778	0.994604	2.44418	0.986406
2DBH	102	1.03024	0.991926	2.43348	0.990828
2DK6	102	1.10391	0.983416	2.34713	0.994133
2DLG	102	1.10186	0.986032	2.38019	0.989507
2DNO	102	1.09193	0.955157	2.47433	0.986367
2EDR	102	1.20325	0.987766	2.45643	0.988897
2EDT	102	1.25937	0.989042	2.4324	0.990537
2EO1	102	1.28255	0.990889	2.45383	0.989938
2FC8	102	1.01367	0.969489	2.41353	0.99199
2FEB	102	1.39914	0.987058	2.49204	0.989986
2JO8	102	1.03704	0.9929	2.10296	0.990721
2JUA	102	1.31065	0.995225	2.44778	0.991418
2YRL	102	1.28311	0.989604	2.3694	0.990674
1AG4	103	1.3397	0.990094	2.54437	0.986244
1F68	103	1.14124	0.989914	2.47601	0.988612
1J8C	103	1.14517	0.988128	2.30361	0.992613
1PUL	103	1.27045	0.994199	2.36825	0.991532
1R6Y	103	1.32899	0.988508	2.29939	0.995461
1S6D	103	1.34777	0.995539	2.46507	0.991941
1S79	103	1.10635	0.99393	2.44142	0.989055
1S7A	103	1.26343	0.985476	2.46603	0.99049
1TE7	103	1.27321	0.991784	2.43775	0.990557
1UEP	103	1.14172	0.99454	2.44748	0.990426
1UFX	103	1.33519	0.986405	2.49438	0.987977
1V5L	103	1.28749	0.991442	2.46063	0.988512
1WUZ	103	1.447	0.997366	2.48211	0.986835
1WWB	103	1.10177	0.989437	2.24465	0.996143
1X44	103	1.22768	0.984581	2.43754	0.99012
1Y9O	103	1.32944	0.993868	2.42096	0.992692
2D1V	103	1.34822	0.994565	2.38503	0.993972
2EA9	103	1.26131	0.992562	2.4418	0.988822
2O85	103	1.40036	0.995543	2.3743	0.993123
1SBX	103	1.031	0.993381	2.37081	0.993676
2CQ0	103	1.07906	0.989561	2.48561	0.987273
2CQ3	103	1.07337	0.975906	2.39119	0.991619
2CQG	103	1.0208	0.977676	2.42555	0.989339
2CQI	103	1.06984	0.980388	2.43953	0.987281
2CU1	103	1.15066	0.998127	2.45711	0.987954
2D9P	103	1.08362	0.959278	2.3926	0.991865
2DBG	103	1.00681	0.993845	2.5093	0.987677
2DGU	103	1.09842	0.975458	2.3298	0.985787
2DKU	103	1.24632	0.982808	2.39274	0.994633
2DL9	103	1.27939	0.964301	2.47682	0.982871
2DNG	103	1.03019	0.96771	2.43427	0.989659
2DNM	103	1.04333	0.973146	2.41348	0.9923
2E8O	103	1.06848	0.993408	2.34311	0.993874
2EDF	103	1.2038	0.983381	2.43667	0.988257
2EDY	103	1.44539	0.986195	2.51931	0.986927
2EQN	103	1.34752	0.990148	2.47847	0.98914
2EQS	103	1.19886	0.994028	2.47251	0.985109
2EVN	103	1.35546	0.99228	2.51594	0.984774
2HGA	103	1.3511	0.994863	2.28644	0.994738
2I9H	103	1.35315	0.988078	2.55499	0.989081
2RM4	103	1.05673	0.993095	2.29912	0.992873
2JZK	103	1.70792	0.988647	2.44184	0.991622
1BPV	104	1.61176	0.997237	2.51192	0.987344
1CN7	104	1.3661	0.992135	2.5275	0.97993
1FJD	104	1.29058	0.988688	2.56397	0.985892
1IXD	104	1.08666	0.982302	2.44013	0.986386
1JRM	104	1.48639	0.994695	2.5345	0.987882
1JYR	104	1.15832	0.990211	2.41751	0.992366
1KVN	104	1.32652	0.992859	2.40999	0.990488
1MIL	104	1.21626	0.988455	2.40735	0.991122
1P1T	104	1.15259	0.989888	2.50937	0.98447
1QAD	104	1.2065	0.984555	2.42946	0.991487
1SUH	104	1.4804	0.994	2.41781	0.990199
1Z5F	104	1.45424	0.99114	2.44775	0.991076
2ACM	104	1.24938	0.986747	2.43714	0.990798
2E0Q	104	1.34204	0.991238	2.42078	0.992388
2YXY	104	1.31698	0.996954	2.33876	0.994904
4RNT	104	1.43107	0.996126	2.4357	0.989424
1GXQ	105	1.30742	0.99349	2.38022	0.99583
2R48	104	1.49248	0.992367	2.42794	0.990024
1CEW	108	1.19261	0.989334	2.31944	0.994027
1TGR	104	1.25981	0.992574	2.34239	0.995213
2CTK	104	1.03337	0.99351	2.26923	0.991457
2DHG	104	1.10827	0.983518	2.43105	0.98724
2DHX	104	1.13188	0.997154	2.31117	0.992781
2DJT	104	1.16613	0.990974	2.37651	0.990674
2DKM	104	1.16487	0.986265	2.43617	0.98781
2DLE	104	1.18866	0.991957	2.37699	0.990751
2DOA	104	1.08323	0.981455	2.47423	0.9902
2E6P	104	1.26903	0.983949	2.43388	0.990796
2ENY	104	1.23834	0.987864	2.38585	0.991572
2FJJ	104	1.29989	0.989654	2.47892	0.988308
2K0M	104	1.06032	0.99215	2.48162	0.983443
1AAJ	105	1.54169	0.996238	2.39804	0.992776
1ERV	105	1.41908	0.991012	2.42245	0.993204
1FUS	105	1.52711	0.991069	2.43349	0.9905
1JHB	105	1.36733	0.993028	2.53981	0.985225
1KTE	105	1.36227	0.992873	2.39444	0.992643
1M5I	105	1.0201	0.992007	2.09667	0.995061
1N6Z	105	1.2002	0.991222	2.41757	0.991183
1O13	105	1.24404	0.975395	2.43121	0.991306
1PU3	105	1.5079	0.991527	2.43686	0.991714
1S5Q	105	1.07964	0.99617	2.42413	0.993036
1T4Y	105	1.10205	0.988206	2.41587	0.992572
1UHU	105	1.01435	0.989014	2.50672	0.989518
1V2Y	105	1.14315	0.995435	2.45714	0.989787
1WWC	105	1.10338	0.991097	2.25695	0.99575
1X5U	105	1.19529	0.991347	2.51961	0.987246
2FD4	105	1.30112	0.994157	2.4226	0.992062
2HPL	105	1.29714	0.991106	2.40007	0.992823
2RB6	105	1.3828	0.990607	2.3174	0.995523
3B33	105	1.28903	0.98028	2.347	0.993673
1TQG	105	1.18611	0.996137	2.45129	0.991366
2GMG	105	1.1154	0.994493	2.37516	0.989651
2JN9	105	1.2379	0.992279	2.43902	0.990552
2NLW	105	1.26002	0.993225	2.38685	0.995241
2CUM	105	1.16159	0.985938	2.40386	0.99009
2DH7	105	1.31346	0.995089	2.44265	0.989909
2DH8	105	1.21736	0.987761	2.4282	0.991391
2DIC	105	1.32606	0.984575	2.40095	0.988838
2DNH	105	1.12758	0.996179	2.42182	0.990899
2DNK	105	1.22066	0.992684	2.41221	0.990133
2EE6	105	1.21696	0.984513	2.33383	0.99405
2EKJ	105	1.21331	0.987153	2.45471	0.984509
2EQX	105	1.12167	0.995866	2.46966	0.990313
2YSR	105	1.17745	0.997297	2.41172	0.991034
1A1X	106	1.34172	0.991368	2.41471	0.993299
1CE0	106	0.885143	0.971593	2.29966	0.996908
1EW4	106	1.21204	0.983895	2.36899	0.994998
1FYC	106	1.32248	0.979245	2.3487	0.98846
1G7D	106	1.22117	0.991114	2.43574	0.993966
1HKS	106	1.3282	0.995016	2.45211	0.988284
1JBG	106	1.05534	0.988591	2.20302	0.997013
1M58	106	1.49674	0.99565	2.4133	0.990541
1MKH	106	1.25849	0.995844	2.35121	0.991927
1MPH	106	1.45865	0.98815	2.50085	0.984474
1SA8	106	1.44057	0.993201	2.39294	0.989872
1V2Z	106	1.09378	0.996047	2.35776	0.996661
1WX7	106	1.19248	0.991529	2.3922	0.991301
1X4X	106	1.24866	0.989659	2.42467	0.989489
1YZA	106	1.13513	0.995625	2.26052	0.995448
1Z0R	106	1.22488	0.991865	2.52067	0.990926
2FRG	106	1.36353	0.996	2.37959	0.993557
2HH6	106	0.959659	0.988825	2.27015	0.996
2JW5	106	1.3653	0.995207	2.50171	0.988758
2DJM	106	1.43052	0.993578	2.51732	0.989174
2D9S	106	0.884419	0.9746	2.44708	0.989868
2DGP	106	1.14424	0.985847	2.40397	0.992303
2DJU	106	1.38391	0.994047	2.4423	0.990847
2DLT	106	1.16501	0.978285	2.38828	0.990199
2DO6	106	1.03719	0.994247	2.48501	0.987255
2E9I	106	1.18344	0.992089	2.26149	0.991551
2ED8	106	1.34703	0.988337	2.44525	0.989102
2EEB	106	1.29392	0.995081	2.3578	0.990854
2EEI	106	1.15724	0.991063	2.48255	0.983762
2HG6	106	1.23242	0.990235	2.43644	0.988202
2JPF	106	1.17434	0.994055	2.45668	0.988603
2OFG	106	1.04428	0.990406	1.82788	0.976207
1BET	107	1.2167	0.990445	2.16486	0.995788
1DBY	107	1.4943	0.993571	2.54304	0.987899
1EJ5	107	1.15497	0.992514	2.47316	0.989489
1GH2	107	1.45252	0.995986	2.43117	0.992996
1I17	107	1.29136	0.995946	2.422	0.989853
1IE5	107	1.53677	0.984719	2.44142	0.987341
1IG6	107	1.23763	0.993501	2.49448	0.985089
1IMU	107	1.21823	0.994331	2.37659	0.991752
1KR4	107	1.36044	0.994647	2.36181	0.99434
1KS6	107	1.64772	0.992504	2.54895	0.989945
1KVZ	107	1.41539	0.995002	2.46497	0.991235
1M1S	107	1.47542	0.993342	2.3279	0.995144
1M7T	107	1.47992	0.996321	2.53956	0.985781
1NNV	107	1.22023	0.986619	2.48507	0.991017
1NSO	107	1.31256	0.996952	2.48437	0.98604
1RMJ	107	1.35154	0.9615	2.33979	0.989988
1SHA	107	1.37395	0.993161	2.42366	0.992485
1U5L	107	1.17672	0.995162	2.46692	0.990272
1UHP	107	1.22627	0.992733	2.46611	0.990052
1WPA	107	1.06272	0.990821	2.11678	0.994894
1WWX	107	0.991467	0.989162	2.47821	0.991752
1X1M	107	1.18308	0.992705	2.41483	0.991212
1X5A	107	1.20473	0.994242	2.42728	0.989462
1X8S	107	1.33405	0.99064	2.38571	0.994397
1ZKZ	107	1.33444	0.994619	2.17552	0.995878
1ZL8	107	1.07685	0.994991	2.43526	0.993439
2H2C	107	1.29264	0.995988	2.3268	0.995681
2R39	107	1.31574	0.990986	2.29254	0.995677
2COF	107	1.30869	0.989526	2.47977	0.989141
2CPH	107	1.1695	0.992773	2.412	0.989276
2DHM	107	0.997234	0.992357	2.37805	0.993527
2DN7	107	1.26716	0.987223	2.42745	0.991928
2EDQ	107	1.12702	0.983382	2.35295	0.993967
2EDW	107	1.09384	0.972809	2.33468	0.994443
2GQH	107	1.23294	0.987667	2.35817	0.993218
2H7T	107	1.18749	0.994842	2.34125	0.989318
2PP4	107	1.10918	0.992636	2.37418	0.990265
2E0G	107	1.05169	0.994063	2.02514	0.977705
1AC0	108	1.56763	0.989319	2.49507	0.993593
1ACX	108	1.4354	0.990508	2.33212	0.993974
1BKR	108	1.21841	0.991853	2.46784	0.989351
1C3Y	108	1.25717	0.995517	2.42275	0.98871
1H3Z	108	1.24666	0.99535	2.50981	0.9899
1H67	108	1.27217	0.993274	2.52333	0.98593
1HKF	108	1.35873	0.99015	2.4209	0.992994
1JPC	108	1.30022	0.98515	2.36193	0.994313
1KKG	108	1.25243	0.980479	2.43711	0.989266
1L1S	108	1.49715	0.997074	2.41577	0.99076
1PD3	108	1.06983	0.992872	2.40126	0.994521
1Q7X	108	1.50347	0.992367	2.54157	0.986194
1SJR	108	1.43924	0.9954	2.475	0.992584
1THX	108	1.43935	0.995324	2.40834	0.992015
1V5J	108	1.35263	0.985493	2.46563	0.990253
1V64	108	1.03793	0.983782	2.27564	0.989995
1XG8	108	1.14083	0.987033	2.42227	0.992304
1XSF	108	1.31418	0.995287	2.46417	0.990119
1YH5	108	1.1848	0.981479	2.39316	0.993427
1YHF	108	1.32909	0.989332	2.30437	0.993853
1Z9W	108	1.32473	0.996688	2.35826	0.994467
2COQ	108	1.65061	0.995605	2.38029	0.994708
2H36	108	1.26927	0.987185	2.2869	0.996836
2Q82	108	1.21752	0.987145	2.32956	0.988636
3SSI	108	1.5157	0.995965	2.35234	0.994374
2I1U	108	1.50936	0.994383	2.40852	0.993674
2B02	108	1.3813	0.995731	2.37582	0.994649
2FY9	108	1.55853	0.991332	2.59195	0.98323
2JNT	108	1.22078	0.983093	2.52478	0.987413
2CQY	108	1.19246	0.991423	2.3492	0.990912
2D92	108	1.27498	0.989765	2.4608	0.990619
2DGQ	108	1.17285	0.984665	2.43156	0.99205
2DJ4	108	1.36663	0.99086	2.36351	0.993492
2DJS	108	1.30133	0.984047	2.48052	0.988052
2DM4	108	1.26826	0.99289	2.46582	0.988663
2DM7	108	1.21525	0.98299	2.41426	0.987229
2DNE	108	1.17584	0.98725	2.40678	0.9928
2DNF	108	1.29134	0.995786	2.49861	0.989558
2DNN	108	1.06683	0.986323	2.47052	0.990549
2EE3	108	1.13235	0.983036	2.38316	0.992881
2H2M	108	1.16843	0.995688	2.43447	0.992872
2I8N	108	1.08069	0.989844	2.42362	0.986527
2JNZ	108	1.39604	0.996673	2.4327	0.991511
2JQO	108	1.19629	0.994373	2.47756	0.991129
2JRS	108	1.13202	0.995756	2.42333	0.989807
2JVA	108	1.25658	0.99272	2.44372	0.987915
2NLN	108	1.5715	0.994033	2.52767	0.99115
2OGH	108	1.15553	0.991848	2.27619	0.990769
2RN7	108	0.957961	0.990937	2.0524	0.983944
1DDW	109	1.23502	0.989985	2.38487	0.993307
1KQL	109	1.05085	0.986756	2.02744	0.989961
1OH1	109	1.47577	0.994301	2.39201	0.994295
1SM7	109	1.42803	0.993106	2.47755	0.988969
1T0G	109	1.39381	0.991617	2.48692	0.994004
1UHW	109	1.31673	0.991015	2.51917	0.981747
1VPZ	109	1.29863	0.992501	2.3317	0.992445
1X4A	109	1.18671	0.996689	2.51454	0.983258
1X4G	109	1.27811	0.992381	2.48797	0.989931
1X5X	109	1.30648	0.993002	2.48172	0.988952
1ZZP	109	1.24988	0.990651	2.45863	0.989833
2CWP	109	1.21007	0.992531	2.38605	0.99267
2NSC	109	0.998311	0.991653	2.23726	0.995462
2R2Y	109	1.22785	0.990153	2.39478	0.994371
2J6B	109	1.45874	0.997634	2.40659	0.99125
2FO3	109	1.26512	0.991978	2.36574	0.993985
2COP	109	1.13234	0.994262	2.43844	0.990653
2COU	109	1.34863	0.994015	2.55973	0.985979
2CR5	109	1.19735	0.996329	2.39007	0.994504
2CTW	109	0.997631	0.993312	2.34564	0.989155
2D96	109	1.17723	0.992625	2.31479	0.993737
2D9B	109	1.07647	0.99767	2.40069	0.989685
2DIS	109	1.31215	0.99603	2.45125	0.990766
2DZK	109	1.15793	0.993076	2.42203	0.989406
2E7H	109	1.27379	0.996623	2.42538	0.991793
2FQH	109	1.42603	0.977075	2.44718	0.992667
2GVS	109	1.08726	0.993452	2.42877	0.989372
2YT6	109	1.11586	0.991129	2.4365	0.990522
1A5J	110	0.977171	0.984742	2.04983	0.991759
1AUU	110	1.24182	0.950216	2.50037	0.993588
1BC4	110	1.22236	0.988613	2.40759	0.993501
1BYW	110	1.41888	0.992618	2.3742	0.992392
1EXG	110	1.48603	0.99154	2.39324	0.991831
1S04	110	1.30473	0.983467	2.53664	0.981961
1UJR	110	1.04107	0.993971	2.28362	0.993804
1UM1	110	1.18056	0.993707	2.47203	0.99107
1WXP	110	1.04188	0.987425	2.4262	0.993552
1X5Q	110	1.26757	0.995908	2.45207	0.989683
1YGO	110	1.00805	0.990358	2.44207	0.989558
1ZK9	110	0.963423	0.985729	2.09188	0.996414
1ZOX	110	1.61418	0.996531	2.4392	0.991956
2AVG	110	1.69264	0.988274	2.43836	0.99334
2BYE	110	1.24841	0.99489	2.43949	0.991782
2GNC	110	1.55105	0.985075	2.35489	0.993906
3CNU	110	1.21535	0.990574	2.36303	0.99486
2JX3	110	1.4285	0.995688	2.41149	0.990706
2CQ8	110	0.896211	0.98831	2.46301	0.990123
2CRZ	110	1.29231	0.977263	2.45524	0.990747
2DAQ	110	1.10505	0.995703	2.47771	0.990542
2DB8	110	1.27721	0.968293	2.45583	0.989722
2DIQ	110	1.11175	0.993519	2.45389	0.991282
2DM2	110	1.29012	0.992048	2.42903	0.987283
2DM3	110	1.2424	0.985991	2.40143	0.988714
2EDL	110	1.18244	0.983035	2.33764	0.991966
2EKX	110	1.1726	0.970641	2.47018	0.989529
2H7A	110	1.11752	0.994034	2.24637	0.990707
2JMK	110	1.33003	0.995231	2.43926	0.992289
2JO6	110	1.28133	0.979087	2.54904	0.98472
2K0Z	110	1.33728	0.996454	2.53295	0.991615
2YUW	110	1.33614	0.990639	2.47176	0.988439
2JV3	110	1.17813	0.994789	2.51848	0.991523
2JP0	110	1.61503	0.991571	2.52018	0.985082
1EIW	111	1.20112	0.996667	2.48779	0.987128
1JI8	111	1.07599	0.991392	2.46439	0.984015
1JSG	111	1.42754	0.98973	2.40884	0.994032
1MP1	111	1.20395	0.996982	2.48672	0.990628
1NYN	111	1.0805	0.992446	2.37758	0.989124
1P6S	111	1.32656	0.996075	2.41332	0.993736
1PFC	111	1.35606	0.993783	2.34933	0.994995
1PJW	111	1.3372	0.988762	2.42199	0.989295
1PXF	111	1.27471	0.993689	2.34403	0.994147
1ROA	111	1.47534	0.992009	2.35488	0.994544
1SFP	111	1.64638	0.994712	2.39344	0.994017
1TDP	111	1.25442	0.993264	2.46246	0.991719
1TE4	111	1.38711	0.981038	2.45377	0.989441
1TSJ	111	1.4111	0.989935	2.32193	0.99342
1UJU	111	1.24262	0.993668	2.47063	0.99044
1UK5	111	1.15789	0.99297	2.38536	0.990232
1VAE	111	1.22184	0.994864	2.37087	0.994419
1X4H	111	1.19757	0.990493	2.3854	0.990974
1X5L	111	1.3489	0.989929	2.49091	0.988694
1X5Y	111	1.27692	0.987704	2.53457	0.983811
2YWZ	111	1.57087	0.995098	2.38586	0.994123
2NWV	111	1.22743	0.992122	2.37096	0.995065
2FB6	111	1.22007	0.990473	2.37102	0.994574
2V1N	111	1.18248	0.993928	2.50646	0.986817
2CPI	111	1.15228	0.990341	2.44724	0.988144
2CT6	111	1.07995	0.994097	2.5205	0.989078
2D7O	111	1.2713	0.98045	2.35067	0.991406
2D7Q	111	1.27461	0.987751	2.35348	0.992284
2DCE	111	1.14808	0.99344	2.4716	0.988754
2DGY	111	1.13386	0.993447	2.52171	0.986819
2DI8	111	1.35726	0.985359	2.39544	0.990147
2DLU	111	1.26722	0.992394	2.45616	0.989874
2EO3	111	1.43339	0.990635	2.592	0.986073
2HJQ	111	1.10069	0.989672	2.07496	0.991988
2YQF	111	1.01379	0.996549	2.32898	0.994653
2JZL	111	1.24781	0.989049	2.46958	0.991869
1AAP	112	1.37084	0.958765	2.38573	0.991373
1I3Z	112	1.431	0.991828	2.42865	0.992408
1IRG	112	1.25652	0.994305	2.39504	0.993427
1J26	112	1.18497	0.99422	2.41224	0.989558
1JLI	112	1.41804	0.993915	2.49337	0.993726
1O3X	112	1.00789	0.992646	2.26107	0.996046
1Q10	112	1.59662	0.992311	2.44099	0.991833
1QAU	112	1.38444	0.98716	2.32056	0.993973
1TXP	112	1.22379	0.994164	2.54116	0.981878
1X0H	112	1.16248	0.994595	2.38639	0.992399
1X4F	112	1.1191	0.993553	2.47171	0.990831
1X5R	112	1.2801	0.996554	2.44404	0.98951
1YGM	112	1.22452	0.989922	2.42675	0.994681
1YX3	112	1.17315	0.993921	2.55044	0.986003
1YX4	112	0.958337	0.986833	1.7411	0.976711
2ASW	112	1.34374	0.959614	2.52379	0.989884
2DB7	112	0.995881	0.991389	2.36126	0.995978
2FQL	112	1.1456	0.988254	2.30174	0.99677
2IDY	112	1.208	0.99682	2.3748	0.992852
2NMS	112	1.46791	0.995693	2.42703	0.992597
2PII	112	1.34515	0.99136	2.30082	0.995157
2R33	112	1.40998	0.991453	2.32889	0.993872
2TGI	112	1.41146	0.987495	2.24701	0.995768
3C4S	112	1.41269	0.981606	2.21578	0.996809
2OG3	112	1.38442	0.992675	2.45348	0.992086
1T00	112	1.55929	0.99753	2.41453	0.992555
2H0P	112	1.44211	0.993002	2.41177	0.993266
2COC	112	1.28548	0.994323	2.47424	0.990117
2COY	112	1.07604	0.992836	2.32175	0.989969
2CRQ	112	1.20015	0.992465	2.40455	0.994136
2CTQ	112	1.09179	0.994533	2.33633	0.994218
2CUI	112	1.16702	0.990263	2.42524	0.990381
2D7P	112	1.31977	0.996059	2.43508	0.98726
2DIT	112	1.18872	0.99352	2.49578	0.988711
2E6J	112	1.44532	0.989757	2.40111	0.98739
2E6Q	112	1.34121	0.992367	2.45404	0.988115
2E7O	112	1.13063	0.992468	2.4714	0.99142
2EBU	112	1.24071	0.988666	2.46458	0.989776
2G7J	112	1.27539	0.966656	2.5798	0.980737
1IJZ	113	1.2405	0.995108	2.43089	0.990381
1N3G	113	1.14359	0.986955	2.36027	0.99219
1NOA	113	1.41798	0.995239	2.38623	0.990693
1OWX	113	1.15262	0.983148	2.45713	0.995569
1PLS	113	1.24119	0.980977	2.5219	0.988076
1R26	113	1.19931	0.987919	2.41288	0.992631
1TI3	113	1.43152	0.993215	2.48686	0.987812
1TVM	113	1.01168	0.988424	2.31949	0.994641
1UIL	113	1.05012	0.992706	2.43443	0.989491
1UM7	113	1.22043	0.992191	2.51646	0.984648
1V9J	113	1.06949	0.993515	2.28938	0.991832
1VA8	113	1.14598	0.985819	2.41642	0.994428
1X5J	113	1.26711	0.994846	2.41541	0.992619
1XHS	113	1.2716	0.98986	2.49265	0.986467
1XNE	113	1.15203	0.990601	2.4822	0.987614
1Y7X	113	1.31153	0.993945	2.45977	0.987578
2ALB	113	1.39394	0.991735	2.5418	0.985802
2CXY	113	1.06388	0.995847	2.38911	0.994457
2HC8	113	1.30823	0.989252	2.40817	0.992616
2QVT	113	1.55267	0.998044	2.3873	0.994066
2D4L	113	1.45579	0.994042	2.34786	0.992862
2COK	113	1.16206	0.990439	2.51482	0.985831
2CPC	113	1.23653	0.982453	2.364	0.992805
2CPE	113	1.16226	0.980133	2.3876	0.99481
2DGZ	113	1.17542	0.997719	2.47715	0.989289
2DIA	113	1.18831	0.987945	2.40937	0.990882
2DLW	113	1.24733	0.992431	2.46487	0.988792
2DS4	113	1.43996	0.993802	2.37104	0.992378
2E2W	113	1.30663	0.994851	2.49305	0.987942
2E7M	113	1.20526	0.99304	2.40041	0.988209
2EDH	113	1.14106	0.989725	2.37674	0.989893
2G5M	113	1.30731	0.99129	2.40858	0.989745
2IVW	113	1.11688	0.988189	2.3922	0.986118
2O3D	113	1.22831	0.993387	2.36409	0.994026
2YS1	113	1.27236	0.99094	2.53363	0.984375
2JQA	149	1.30743	0.994075	2.45341	0.986493
1AKP	114	1.53593	0.996037	2.36395	0.988262
1BLJ	114	1.28311	0.994812	2.49602	0.992184
1E6I	114	1.17566	0.987851	2.38745	0.994085
1ENW	114	0.929646	0.984186	2.35578	0.992652
1HBW	114	1.05457	0.992106	2.102	0.993799
1HV2	114	1.19016	0.992936	2.53553	0.986279
1LL8	114	1.43132	0.993731	2.43712	0.993405
1P65	114	1.05813	0.973218	2.3404	0.995588
1SR3	114	1.40002	0.994183	2.48895	0.988971
1UEW	114	1.10288	0.992739	2.44277	0.988133
1V9V	114	1.08559	0.99732	2.4528	0.992058
1WQ6	114	0.935708	0.976502	1.97276	0.993402
1X4Y	114	1.27077	0.980741	2.49078	0.989683
1X5N	114	1.13861	0.990092	2.51156	0.985001
1X5O	114	1.1293	0.991499	2.46832	0.986675
1XFL	114	1.27568	0.987986	2.50245	0.990518
1Y6D	114	1.2502	0.992384	2.38449	0.993767
1YNX	114	1.41049	0.995276	2.49431	0.988297
2APN	114	1.31796	0.990989	2.45528	0.992738
2J8A	114	1.25952	0.996992	2.43315	0.993798
2O0Q	114	1.37029	0.993496	2.41856	0.991357
2P2E	114	1.46389	0.995847	2.40987	0.993274
2PLN	114	1.25005	0.995474	2.39343	0.989902
2QGO	114	1.44903	0.996592	2.42283	0.993385
2RHE	114	1.47292	0.993326	2.38199	0.994575
2P61	114	1.00814	0.983677	2.33179	0.996259
1SAU	114	1.38123	0.99607	2.47213	0.992414
2CPY	114	1.19202	0.996741	2.46941	0.98631
2CQ2	114	1.22317	0.988221	2.49819	0.988472
2CQ4	114	1.23884	0.996813	2.46188	0.98892
2CQV	114	1.31391	0.978107	2.43373	0.987482
2D8I	114	1.03673	0.986189	2.39233	0.990214
2DA0	114	1.2019	0.990064	2.4576	0.990509
2DCR	114	1.34702	0.992479	2.44599	0.993649
2DNL	114	1.19329	0.990228	2.42586	0.994658
2DO0	114	1.16579	0.996286	2.29883	0.991786
2EDE	114	1.30967	0.988515	2.48199	0.990542
2EDZ	114	1.25276	0.99412	2.52088	0.987124
2EE0	114	1.30023	0.997965	2.38466	0.992701
2EJE	114	1.15644	0.995263	2.45165	0.986361
2YRP	114	1.37329	0.994332	2.42535	0.99164
1D4T	115	1.51881	0.994447	2.43473	0.992076
1EGX	115	1.36934	0.985687	2.48401	0.992556
1KLP	115	1.20857	0.995296	2.4449	0.993215
1NEU	115	1.53023	0.99362	2.37874	0.993919
1O7Z	115	1.22463	0.991161	2.3456	0.995525
1UN3	115	1.67037	0.987761	2.38955	0.994741
1X5Z	115	1.21636	0.98729	2.41633	0.989852
1YKA	115	1.54993	0.993477	2.54013	0.985895
1ZDV	115	1.45739	0.973805	2.45693	0.984748
1ZUB	115	1.46279	0.992281	2.48689	0.991238
2AIF	115	1.40147	0.988721	2.43362	0.990209
2E7V	115	1.2388	0.98984	2.34555	0.995405
2QJX	115	1.23904	0.994692	2.4447	0.988221
2VPK	115	1.34924	0.996411	2.43159	0.990742
3CPK	115	1.41527	0.996605	2.43335	0.991159
2COD	115	1.17385	0.993784	2.45637	0.989702
2CPX	115	1.19396	0.995472	2.37957	0.992591
2CPZ	115	1.24435	0.98668	2.50479	0.988853
2CR6	115	1.35829	0.995337	2.39977	0.992214
2CUH	115	1.22602	0.984054	2.34099	0.990185
2D7M	115	1.35408	0.991658	2.3967	0.992871
2DGO	115	1.18209	0.988766	2.41291	0.983759
2DN6	115	1.21344	0.992305	2.47409	0.989296
2DO9	115	0.977418	0.989561	2.41023	0.990615
2EEA	115	1.17589	0.993385	2.271	0.993341
2HW0	115	1.22322	0.990025	2.51514	0.989413
1A57	116	1.42499	0.992971	2.41382	0.990795
1AUZ	116	1.39094	0.994366	2.47713	0.994916
1BEA	116	1.36736	0.993291	2.42257	0.992882
1EV0	116	1.10655	0.985052	2.52843	0.986573
1G2Y	116	0.949354	0.977714	2.27549	0.992948
1HCV	116	1.54731	0.994613	2.4523	0.988785
1NPU	116	1.50366	0.995485	2.42445	0.994865
1NXO	116	1.33928	0.997425	2.43106	0.992381
1RDU	116	1.35172	0.996179	2.52269	0.991118
1SR2	116	0.989207	0.986558	2.29786	0.989464
1TOZ	116	1.48678	0.988733	2.09047	0.992483
1UF0	116	1.21411	0.997047	2.46406	0.991371
1WXA	116	1.20709	0.991584	2.50445	0.990778
1X4B	116	1.16481	0.990458	2.40531	0.99525
1X5G	116	1.30359	0.993191	2.42554	0.990316
1XTE	116	1.07872	0.9852	2.36319	0.99537
1ZYI	116	1.20156	0.992409	2.37987	0.992757
2A08	116	1.48077	0.984859	2.42727	0.992402
2B87	116	1.49951	0.992483	2.56878	0.990732
2BGP	116	1.74627	0.99201	2.51758	0.990665
2BYF	116	1.29488	0.994471	2.47837	0.991981
2C34	116	1.29528	0.990616	2.44428	0.991661
2CWJ	116	1.34097	0.995494	2.38254	0.994058
2HSX	116	1.51399	0.996294	2.53684	0.989778
2REA	116	1.06792	0.991836	2.37603	0.994526
2Z14	116	1.12037	0.992939	2.39887	0.995179
1YS5	156	1.49233	0.996164	2.44903	0.985572
2CQD	116	1.14511	0.993014	2.39491	0.990937
2CQU	116	1.16834	0.994213	2.43979	0.987585
2DL1	116	1.0273	0.994243	2.31694	0.993406
2DM8	116	1.20101	0.99074	2.43623	0.990072
2DMC	116	1.12507	0.988199	2.33137	0.991717
2EDB	116	1.29446	0.986209	2.43067	0.992443
2F1E	116	1.56693	0.988777	2.35933	0.993969
2GOW	116	1.24963	0.99216	2.47031	0.988514
2HVU	116	1.05241	0.987729	2.32573	0.991216
2JZJ	116	1.55953	0.993109	2.45355	0.992028
1B1U	117	1.29537	0.980136	2.44034	0.991785
1D6T	117	1.44264	0.994309	2.42951	0.992634
1FM5	117	1.47099	0.980845	2.49427	0.992277
1K0H	117	1.19297	0.993376	2.2799	0.994584
1KMD	117	1.03792	0.995154	2.47411	0.987866
1N1X	117	1.49612	0.993038	2.39162	0.993579
1O9A	117	1.23813	0.992622	2.22974	0.991214
1OPI	117	1.4226	0.995342	2.46599	0.996295
1PQE	117	1.44423	0.992313	2.37203	0.994091
1RA4	117	1.35195	0.995193	2.4498	0.990031
1U3M	117	1.33532	0.991612	2.47042	0.990872
1UEM	117	1.29845	0.992079	2.39115	0.993803
1UIT	117	1.17665	0.990257	2.41735	0.99176
1UJD	117	1.2313	0.995709	2.50559	0.991033
1V5U	117	1.31832	0.990332	2.50135	0.990153
1V62	117	1.08182	0.994838	2.44859	0.990145
1VHP	117	1.62437	0.993771	2.47325	0.993874
1Z7P	117	1.48595	0.990241	2.49479	0.989178
3B7X	117	1.36257	0.99267	2.43688	0.993359
2CSJ	117	1.2893	0.994579	2.37281	0.99369
2D9Y	117	1.19518	0.991258	2.44796	0.99253
2DIZ	117	1.29919	0.992413	2.52992	0.989617
2E7N	117	1.15177	0.990957	2.44995	0.991254
2EHR	117	1.17218	0.992189	2.46775	0.988646
2HC5	117	1.11681	0.993636	2.45487	0.989138
2HGK	117	1.25573	0.993918	2.46209	0.992033
2I7K	117	1.22155	0.997422	2.42027	0.992895
2JRZ	117	1.09445	0.992385	2.42759	0.990357
2OFQ	117	1.33972	0.99588	2.51748	0.990718
2YRV	117	1.12332	0.992363	2.50047	0.99232
2JMH	117	1.05167	0.997375	2.37723	0.994005
1HCE	118	1.56741	0.990578	2.54217	0.983455
1I07	118	1.39639	0.98645	2.42859	0.994748
1L5I	118	1.17386	0.99167	2.49724	0.990321
1MYO	118	1.49135	0.991621	2.47874	0.991827
1PE3	118	1.61196	0.993259	2.49028	0.987017
1QFP	118	1.41032	0.9957	2.4456	0.993458
1R9H	118	1.47293	0.990596	2.40609	0.992436
1RJH	118	1.3878	0.992709	2.53297	0.990689
1ROT	118	1.53661	0.989989	2.52376	0.981047
1SHF	118	1.5219	0.97322	2.356	0.994012
1TMY	118	1.34082	0.992961	2.43067	0.991462
1TUZ	118	1.04085	0.983142	2.46506	0.987825
1UHT	118	1.27627	0.987012	2.44643	0.991769
1V6B	118	1.16694	0.991767	2.43824	0.994419
1V89	118	1.28982	0.993809	2.44289	0.993857
1X3D	118	1.21326	0.989915	2.37058	0.991619
1ZV1	118	1.14386	0.990049	2.45577	0.992301
2AWG	118	1.53721	0.99044	2.40637	0.993581
2CZW	118	1.33593	0.988553	2.45513	0.989969
2DYQ	118	1.45784	0.995746	2.39454	0.993111
2FI9	118	1.41783	0.992798	2.44922	0.991563
2FUJ	118	1.34827	0.992923	2.33928	0.995218
2J05	118	1.46307	0.989822	2.42912	0.991603
2PPI	118	1.09457	0.991599	2.31063	0.996287
2CRU	118	1.04981	0.995101	2.23784	0.995125
2DAF	118	1.07697	0.988796	2.46019	0.988331
2DAO	118	1.15106	0.997097	2.48313	0.991142
2DB1	118	1.23972	0.992243	2.45763	0.993807
2DK9	118	1.13006	0.992316	2.49375	0.987844
2DLZ	118	1.25467	0.991086	2.50551	0.990017
2E7C	118	1.24405	0.994193	2.35021	0.991302
2EC1	118	1.33754	0.988529	2.44962	0.991022
2EDN	118	1.32938	0.992667	2.37775	0.991781
2EL8	118	1.18701	0.992492	2.4322	0.992806
2EO9	118	1.22472	0.996561	2.28627	0.992368
2FKI	118	1.18974	0.992718	2.50588	0.988546
2GE9	118	1.234	0.997275	2.45164	0.992779
2PXG	118	1.25525	0.995285	2.38639	0.989069
2YRU	118	1.11623	0.995125	2.51851	0.988661
2YRZ	118	1.19908	0.98497	2.42821	0.990837
2YTW	118	1.25787	0.990265	2.43471	0.989947
2YUB	118	1.23548	0.996356	2.39993	0.992634
1EKG	119	1.27994	0.99387	2.37339	0.994396
1FHO	119	1.23341	0.996353	2.45459	0.992164
1GD6	119	1.3613	0.995503	2.45349	0.99148
1JFN	119	1.2391	0.988379	2.39789	0.990643
1KOT	119	1.35903	0.994958	2.59545	0.990093
1MH8	119	1.5672	0.990219	2.3814	0.994245
1NAT	119	1.38845	0.994177	2.43898	0.9904
1NZ8	119	1.32867	0.991257	2.44422	0.993773
1O3U	119	1.34222	0.994552	2.42068	0.993976
1TQ1	119	1.2465	0.98774	2.44852	0.99014
1UHD	119	1.45098	0.994416	2.38059	0.994307
1UJX	119	1.25141	0.993033	2.40029	0.990683
1UNP	119	1.32024	0.991149	2.36586	0.994079
1VC3	119	1.42794	0.994164	2.37976	0.992951
1X6D	119	1.22748	0.994903	2.36894	0.993383
2ALJ	119	1.4441	0.99521	2.50475	0.99126
2ICC	119	1.38815	0.993338	2.40142	0.994906
2OSH	119	1.50499	0.988241	2.40803	0.994202
2PND	119	1.36165	0.991087	2.40417	0.995035
2IPQ	119	1.35403	0.993703	2.42603	0.991592
2CQO	119	1.22685	0.994083	2.50036	0.988237
2CS0	119	1.19738	0.991207	2.45847	0.992494
2D89	119	1.1913	0.99496	2.53288	0.989011
2DB2	119	1.15436	0.995092	2.49572	0.987525
2DHK	119	1.13639	0.990927	2.49956	0.98735
2DNY	119	1.12279	0.98753	2.44229	0.991919
2DOC	119	1.24531	0.988214	2.4072	0.990321
2E9J	119	1.25187	0.988927	2.35726	0.991888
2ECD	119	1.19096	0.987542	2.44452	0.989982
2ED7	119	1.28799	0.99041	2.45776	0.988561
2EE2	119	1.27049	0.993843	2.47594	0.987035
2GSB	119	1.11194	0.996206	2.52408	0.987892
2J48	119	1.21302	0.980557	2.52298	0.99111
2YQR	119	1.07929	0.992194	2.40231	0.992645
2YST	119	1.26685	0.994526	2.40213	0.992165
2YSX	119	1.20481	0.991849	2.46621	0.99394
1BXY	120	1.39962	0.975169	2.12296	0.995195
1GYV	120	1.62764	0.996565	2.36317	0.994207
1HI7	120	1.33209	0.979753	2.05583	0.991946
1IIZ	120	1.38207	0.99641	2.44791	0.991991
1J6Y	120	1.23694	0.991983	2.48953	0.988937
1JH4	120	1.12304	0.993257	2.40113	0.991126
1M7L	120	0.914596	0.978225	2.30209	0.994329
1MEK	120	1.34557	0.991464	2.58355	0.984774
1NEI	120	1.20864	0.988121	2.47392	0.99294
1NG7	120	0.906608	0.954589	2.34999	0.99153
1PZQ	120	1.11965	0.987387	2.48519	0.992358
1PZR	120	1.15878	0.982589	2.4735	0.992712
1TAM	120	1.12142	0.993383	2.53429	0.987565
1UJT	120	1.29785	0.989925	2.51615	0.984548
1V3F	120	1.23668	0.995502	2.47155	0.992845
1X5F	120	1.26905	0.990202	2.41244	0.993244
2FJ8	120	1.44094	0.993269	2.29818	0.995613
2H8E	120	1.33897	0.990099	2.39882	0.993996
1DUN	120	1.40526	0.995755	2.34077	0.99528
3C97	120	1.09455	0.990319	2.09628	0.995669
1Z9L	120	1.40554	0.992047	2.29689	0.993374
2COE	120	1.33784	0.995326	2.52251	0.989147
2CRM	120	1.30269	0.986775	2.42076	0.989872
2CRV	120	1.26153	0.996675	2.46024	0.992038
2D9X	120	1.27254	0.991519	2.43792	0.992596
2DHI	120	1.26785	0.994001	2.50851	0.988623
2DHZ	120	1.27093	0.996294	2.45452	0.995117
2DJ2	120	1.29471	0.994218	2.58915	0.985298
2DME	120	1.04308	0.994025	2.47998	0.989877
2YQD	120	1.05815	0.996824	2.42241	0.991032
2YUX	120	1.29874	0.99587	2.41403	0.993298
1B6E	121	1.41717	0.991599	2.47695	0.993398
1BUO	121	1.16868	0.996105	2.36776	0.995231
1DHN	121	1.4031	0.992547	2.39145	0.994541
1GOD	121	1.38125	0.989526	2.39449	0.993423
1L6P	121	1.27637	0.98805	2.35602	0.9952
1SSE	121	1.07649	0.991592	2.24455	0.991742
1TP5	121	1.40389	0.990326	2.42709	0.99243
1WRY	121	1.1045	0.990226	2.49853	0.990739
1WYR	121	1.20563	0.996516	2.55966	0.98675
1X4Z	121	1.2922	0.991737	2.46891	0.989724
1X5C	121	1.25137	0.992698	2.5336	0.992252
1YZS	121	1.17474	0.994539	2.44927	0.985033
1ZIT	121	1.40699	0.997225	2.52397	0.992739
2GOM	121	1.35284	0.991307	2.28997	0.995347
2GRC	121	1.2058	0.995363	2.38193	0.994449
2PF1	121	1.4327	0.996931	2.44869	0.99181
2PVT	121	1.53208	0.993629	2.38465	0.993988
1NKO	122	1.54835	0.997012	2.459	0.994349
2QR3	121	1.28653	0.991645	2.4403	0.990402
2QVK	121	1.64413	0.993988	2.32401	0.995099
2DJJ	121	1.54926	0.996415	2.57802	0.990093
2CR0	121	1.27212	0.984014	2.49352	0.988764
2D88	121	1.07281	0.988422	2.48806	0.991082
2D9E	121	1.18174	0.992284	2.4929	0.989674
2DLH	121	1.16281	0.980025	2.43122	0.988199
2DLL	121	1.10689	0.995501	2.42581	0.993207
2DLY	121	1.33613	0.993588	2.50317	0.991993
2E9K	121	1.222	0.988716	2.48151	0.992108
2EDO	121	1.25114	0.994466	2.46212	0.991024
1A62	122	1.27068	0.993155	2.38758	0.993205
1BYL	122	1.38858	0.994465	2.38046	0.993878
1D4B	122	1.04555	0.997341	2.20653	0.991586
1DRO	122	1.23624	0.993888	2.56959	0.984141
1G7E	122	1.60555	0.99359	2.55293	0.987811
1LWB	122	1.27223	0.996448	2.48066	0.991266
1MG6	122	1.52722	0.99165	2.39502	0.994017
1MZK	122	1.55057	0.992579	2.53677	0.988768
1NR3	122	1.18641	0.992511	2.47658	0.99156
1PZC	122	1.53915	0.997259	2.44457	0.991371
1QTO	122	1.4618	0.993853	2.37594	0.994561
1R29	122	1.28674	0.994811	2.35766	0.995113
1UW7	122	1.22765	0.989502	2.41057	0.994518
1V5Q	122	1.24236	0.99404	2.35896	0.991703
1VA9	122	1.33752	0.98723	2.44037	0.990575
1VPI	122	1.62808	0.995239	2.38723	0.99223
1Y00	122	1.32404	0.991436	2.44536	0.991898
1YUA	122	1.2526	0.989886	2.44583	0.993249
1ZLB	122	1.61317	0.996114	2.42761	0.991786
2ABY	122	1.2663	0.994545	2.46029	0.99161
2AWF	122	1.18771	0.98764	2.37647	0.992478
2HUJ	122	1.24413	0.993649	2.39834	0.994302
2IUH	122	1.31444	0.996333	2.4558	0.993235
2OP8	122	1.27249	0.981582	2.32825	0.995629
2PK7	122	1.17817	0.995203	2.29627	0.994446
2QHE	122	1.5739	0.994718	2.38558	0.994189
3BF2	122	1.26514	0.995322	2.30555	0.995211
2FWG	122	1.37148	0.992537	2.4044	0.993814
2C6U	122	1.57606	0.99552	2.48061	0.991181
3BUT	123	1.29631	0.982078	2.30028	0.996397
2J5Y	122	1.18354	0.991974	2.30549	0.99434
2HNG	122	1.15793	0.976593	2.296	0.996314
3B79	122	1.29751	0.993418	2.44315	0.991396
2GKG	122	1.46762	0.994747	2.42605	0.991555
2COZ	122	0.948025	0.984901	2.33975	0.988577
2CQM	122	1.21991	0.993483	2.45825	0.989973
2CRY	122	1.16666	0.983089	2.39259	0.993727
2EQY	122	0.885748	0.990973	2.32047	0.99484
2JPH	122	1.27963	0.988111	2.49256	0.990064
2JTD	122	1.35856	0.996732	2.48611	0.989322
2YRY	122	1.25202	0.989439	2.46333	0.989954
2YS4	122	1.22702	0.993044	2.37537	0.991994
1C44	123	1.43436	0.996794	2.3822	0.993987
1CQA	123	1.3846	0.994695	2.4502	0.991066
1EA2	123	1.50387	0.998102	2.37448	0.993431
1HQ8	123	1.55251	0.996413	2.49654	0.991621
1HUF	123	1.38637	0.989741	2.42739	0.991613
1J1H	123	1.57277	0.996375	2.48987	0.994427
1KRW	123	1.34242	0.990144	2.62943	0.981729
1MI0	123	1.25015	0.996021	2.35751	0.995667
1O4W	123	1.25584	0.99437	2.40758	0.989655
1RZW	123	1.2888	0.99538	2.42284	0.995699
1UEQ	123	1.07286	0.985193	2.45802	0.989505
1V60	123	1.09032	0.99642	2.37445	0.99191
2BP2	123	1.58881	0.994402	2.38458	0.994661
2CIU	123	1.1203	0.989674	2.39323	0.994468
1M5T	123	1.3212	0.995665	2.44939	0.991401
1PKO	123	1.43745	0.99643	2.41142	0.993327
2DAT	123	1.18644	0.996155	2.46635	0.988245
2DHA	123	1.23594	0.997214	2.49864	0.989075
2DT7	123	0.957309	0.988636	2.3621	0.991325
2EDD	123	1.30008	0.990353	2.4515	0.98666
2HFI	123	1.13336	0.995083	2.41097	0.994452
2YQG	123	1.12211	0.993852	2.38013	0.989442
1BBC	124	1.49303	0.993354	2.40425	0.993621
1BGF	124	1.08781	0.993386	2.37525	0.994379
1EO1	124	1.39533	0.994374	2.50419	0.991604
1KXI	124	1.60855	0.996547	2.42076	0.992733
1NR2	124	1.42411	0.975294	2.11648	0.993314
1OOI	124	1.60384	0.992649	2.43579	0.993065
1QEY	124	1.36951	0.990388	2.46696	0.991279
1S7I	124	1.31786	0.992375	2.33889	0.995569
1TRL	124	1.67638	0.995876	2.45937	0.994128
1X52	124	1.28636	0.991864	2.52954	0.987056
1X5K	124	1.31422	0.993691	2.40966	0.992593
1X9X	124	1.38979	0.982607	2.49516	0.989316
2B1F	124	1.12329	0.983305	2.40061	0.994408
2BZB	124	1.02727	0.988855	2.50592	0.986667
2BZY	124	1.40825	0.985195	2.0851	0.995977
2DP9	124	1.24548	0.975525	2.37532	0.992001
2FC3	124	1.3046	0.991823	2.4482	0.989167
2G7I	124	1.53391	0.993804	2.16293	0.993398
2P25	124	1.16732	0.994655	2.32054	0.9956
1QKD	124	1.60887	0.994639	2.40099	0.993557
2IOS	124	1.07417	0.992298	2.42432	0.993323
1KF5	124	1.45157	0.993813	2.39795	0.993097
2I7U	124	1.13379	0.997425	2.4599	0.983089
2COM	124	1.15819	0.99611	2.45445	0.990961
2CPR	124	1.07697	0.995067	2.43229	0.991811
2D85	124	1.28326	0.994577	2.5279	0.984928
2DAZ	124	1.32086	0.996572	2.47266	0.99293
2DBJ	124	1.20007	0.992452	2.37293	0.993053
2DI7	124	1.2419	0.997113	2.41684	0.990903
2DMB	124	1.14359	0.989498	2.29977	0.990984
2E5I	124	1.20719	0.994644	2.39761	0.990722
2ED9	124	1.25966	0.989837	2.27068	0.981826
2EOB	124	1.29016	0.996545	2.46013	0.991372
2EOC	124	1.24988	0.994346	2.48745	0.988668
2JPD	124	1.39584	0.996995	2.55854	0.989575
2J11	124	1.07582	0.993935	2.4487	0.991105
2J10	124	1.11684	0.990299	2.46722	0.992699
1ACF	125	1.54309	0.994359	2.45516	0.989064
1AGI	125	1.46377	0.991709	2.4201	0.994568
1BW3	125	1.42782	0.981994	2.51507	0.984334
1FR0	125	1.18004	0.991504	2.49408	0.988522
1HH1	125	1.29462	0.994998	2.4322	0.994307
1KMZ	125	1.48137	0.996017	2.36541	0.993331
1P6P	125	1.49733	0.996845	2.34917	0.993625
1PSY	125	1.38702	0.995366	2.45631	0.990911
1TEJ	125	1.36401	0.984193	2.17259	0.995242
1TJN	125	1.2559	0.987669	2.42726	0.991804
1TVQ	125	1.49644	0.996302	2.3356	0.995095
1UB1	125	1.09947	0.996217	2.05772	0.978008
1UEN	125	1.18984	0.987441	2.43086	0.990299
1WYJ	125	1.17493	0.990353	2.36439	0.99273
1YWU	125	1.29141	0.994855	2.46548	0.989416
2ACG	125	1.52332	0.993291	2.45306	0.988151
2F6E	125	1.21752	0.984674	2.42068	0.993693
2OO9	125	1.07677	0.986177	2.36414	0.994405
2COA	125	1.29659	0.993811	2.50539	0.990953
2DHJ	125	1.2499	0.993222	2.47434	0.991455
2DM0	125	1.15373	0.997383	2.51983	0.987745
2EEC	125	1.30385	0.990075	2.28803	0.991588
2OZX	125	1.45817	0.992777	2.56182	0.988462
1BFG	126	1.71357	0.992396	2.44426	0.989216
1K40	126	1.27964	0.9971	2.33991	0.995461
1TP6	126	1.38298	0.995359	2.37028	0.99364
1U61	126	1.19304	0.99349	2.43312	0.993134
1V5P	126	1.36511	0.995727	2.51229	0.987328
1V5S	126	1.09897	0.989293	2.46584	0.987656
1WU9	126	1.12777	0.995914	2.27152	0.996374
1X5E	126	1.24739	0.995062	2.5404	0.989129
1X5I	126	1.25763	0.990845	2.33518	0.992755
1ZO0	126	1.19074	0.995715	2.47128	0.985837
2A4H	126	1.04624	0.991312	2.33478	0.987861
2HQ3	126	1.38565	0.994729	2.50666	0.985208
2OTA	126	1.13679	0.990454	2.39971	0.991062
2QVG	126	1.23799	0.994141	2.42682	0.993005
2VIK	126	1.33022	0.99285	2.59692	0.987052
4FIT	126	1.45329	0.997055	2.4508	0.992306
2CR4	126	1.14568	0.994503	2.53765	0.989079
2DAV	126	1.19096	0.990622	2.4602	0.987351
2JP2	126	1.29508	0.987669	2.48814	0.986108
2P0Q	126	1.42623	0.992738	2.49344	0.988803
2YUY	126	1.06415	0.981663	2.34718	0.990786
2IF1	126	1.08476	0.992361	2.31972	0.98863
1DDF	127	1.16717	0.990066	2.41269	0.991744
1EAL	127	1.47943	0.997291	2.44956	0.986143
1F32	127	1.38851	0.993369	2.34987	0.99334
1HEY	127	1.37094	0.994743	2.42277	0.99231
1IXL	127	1.57511	0.993301	2.44531	0.991389
1JB3	127	1.42915	0.992077	2.43934	0.992523
1O1U	127	1.49663	0.997715	2.44143	0.98797
1QKL	127	1.17886	0.979216	2.32866	0.994512
1UEY	127	1.28709	0.978541	2.4485	0.990489
1W2Q	127	1.01547	0.994405	2.39507	0.994471
1WYQ	127	1.1406	0.995786	2.50218	0.990848
1X5M	127	1.28614	0.993447	2.36389	0.995819
2A7U	127	1.43913	0.993459	2.54132	0.989929
2ATR	127	1.07835	0.983765	2.36747	0.993999
2BDD	127	1.27644	0.990642	2.42257	0.993742
2H09	127	1.14748	0.995843	2.37847	0.994834
2OJ4	127	1.27944	0.996383	2.38777	0.996102
3SEM	127	1.4256	0.969	2.35814	0.992569
2QYZ	127	1.24386	0.986582	2.40271	0.994976
2PIM	127	1.47217	0.994582	2.41428	0.991152
2ID7	127	1.42733	0.99649	2.42853	0.991207
2JU7	127	1.52879	0.996436	2.43594	0.988223
2CSO	127	1.18499	0.988937	2.49406	0.990666
2D9W	127	1.21698	0.994597	2.43304	0.990634
2DMK	127	1.17911	0.987153	2.43245	0.993671
2EE7	127	1.0888	0.99675	2.41986	0.993395
2HH8	127	1.48746	0.997034	2.5224	0.985782
1C20	128	1.02643	0.996996	2.42584	0.989149
1CMZ	128	1.06248	0.995647	2.4163	0.993629
1DJT	128	1.41394	0.975518	2.44506	0.990301
1DQ7	128	1.42295	0.991193	2.23842	0.996329
1UF1	128	1.12011	0.988088	2.27612	0.990619
1UG7	128	1.32666	0.99362	2.50503	0.993409
1ZMM	128	1.57235	0.989367	2.26657	0.993011
2AYA	128	1.22711	0.992661	2.4413	0.990982
2BNK	128	1.04172	0.988202	2.35802	0.994075
2I4K	128	1.32101	0.991523	2.52356	0.988857
2FM4	128	1.47906	0.992904	2.48401	0.993425
2D87	128	1.14007	0.995103	2.5125	0.989415
2DAY	128	1.18763	0.994441	2.43611	0.993644
2DB5	128	1.11117	0.990845	2.50072	0.990627
2DIB	128	1.25888	0.989864	2.38027	0.991326
2DKP	128	1.1859	0.993751	2.45478	0.99098
2EBK	128	1.1895	0.995252	2.4853	0.98994
2EBM	128	1.19327	0.994849	2.4516	0.992183
2ETT	128	1.12922	0.989563	2.4915	0.988598
2JNB	128	1.22865	0.99251	2.54062	0.985153
2RLO	128	1.28856	0.990953	2.50351	0.990246
2YTU	128	0.983187	0.995387	2.1508	0.993856
135L	129	1.60712	0.989899	2.45502	0.99146
1EZY	129	1.10145	0.987554	2.43513	0.992072
1HHL	129	1.52355	0.995289	2.4608	0.990093
1J3A	129	1.43004	0.994376	2.40695	0.992126
1LMQ	129	1.51317	0.997269	2.45438	0.9913
1LZB	129	1.58155	0.996087	2.45726	0.991605
1MSC	129	1.2262	0.993263	2.23719	0.996238
1MUT	129	1.42894	0.988598	2.52411	0.988192
1MW4	129	1.23664	0.996027	2.4836	0.992908
1O5L	129	1.24363	0.992236	2.39228	0.990965
1P6Q	129	1.37661	0.994986	2.57939	0.986226
1PDO	129	1.42704	0.994882	2.4502	0.990228
1RCB	129	1.32564	0.997754	2.41632	0.994214
1WRF	129	1.7744	0.995118	2.48399	0.988256
1X1G	129	1.27522	0.997427	2.46316	0.991034
1Z1Z	129	1.4085	0.989849	2.52348	0.988863
2A2P	129	1.19702	0.992709	2.46272	0.990011
2AFP	129	1.30277	0.996412	2.47103	0.986909
2EQL	129	1.47094	0.997193	2.4684	0.9914
2HMH	129	1.43833	0.992585	2.42524	0.993717
2R18	129	1.26229	0.994849	2.1811	0.995917
2V1L	129	1.35164	0.992804	2.41902	0.994372
2ES0	129	1.03177	0.989657	2.06602	0.994462
2OA2	129	1.62083	0.995435	2.40014	0.993
2HKY	129	1.44798	0.994785	2.45559	0.995253
2D8M	129	1.15293	0.995865	2.4749	0.985361
2D9Z	129	1.35117	0.995597	2.54341	0.982445
2DMZ	129	1.21206	0.993332	2.36934	0.993181
2E7G	129	0.918803	0.989278	2.37767	0.989893
2K1G	129	1.33559	0.997047	2.61238	0.981127
2YRN	129	1.17378	0.993996	2.51794	0.988151
1A0K	130	1.46522	0.98756	2.52385	0.98682
1AX8	130	1.17406	0.993362	2.416	0.994358
1GD5	130	1.09927	0.990338	2.49122	0.988963
1GXE	130	1.29134	0.996284	2.38462	0.989603
1I16	130	1.27048	0.994549	2.40424	0.991557
1IVM	130	1.36831	0.99523	2.49176	0.990513
1JHC	130	1.43248	0.994345	2.40789	0.991539
1KH0	130	1.35542	0.975764	2.12371	0.995083
1N3K	130	1.11799	0.994162	2.35283	0.993321
1QGV	130	1.42469	0.997603	2.43873	0.99194
1QQY	130	1.41053	0.995328	2.45549	0.992514
1U5X	130	1.59173	0.996459	2.41281	0.993212
1V88	130	1.45268	0.991377	2.48358	0.989975
1V95	130	1.15979	0.991822	2.4637	0.992739
1V9W	130	1.31011	0.998008	2.58366	0.98516
1XKE	130	1.32523	0.995614	2.52151	0.989664
2D4P	130	1.27316	0.997257	2.41343	0.992668
2F3L	130	1.67192	0.991607	2.39183	0.994056
2NWD	130	1.41669	0.996101	2.53058	0.986516
2NYC	130	1.27274	0.992787	2.38193	0.993844
2QAS	130	1.27093	0.992752	2.40508	0.994753
3CAM	130	1.58027	0.991715	2.353	0.993412
2H8U	130	1.48065	0.989173	2.44042	0.992996
1WVH	132	1.44285	0.993655	2.46893	0.991947
3CFY	130	1.38369	0.99712	2.4412	0.991812
1C77	258	1.36782	0.996674	2.39423	0.995
2K0S	130	1.25633	0.996276	2.518	0.989213
2EXN	130	1.35288	0.993281	2.45332	0.992191
2CQ9	130	1.2353	0.996298	2.48087	0.989065
2CSP	130	1.20066	0.996104	2.3731	0.990194
2CZO	130	1.23402	0.994882	2.44768	0.990766
2D9V	130	1.21908	0.990665	2.52945	0.987984
2DIY	130	1.30183	0.995199	2.55384	0.987638
2DKS	130	1.36571	0.990517	2.49265	0.989548
2DML	130	1.45178	0.995891	2.56804	0.985152
2DNX	130	1.09257	0.996949	2.29478	0.992001
2EDG	130	1.26359	0.995428	2.56743	0.986993
2EH0	130	1.2998	0.992328	2.46952	0.991449
2GQB	130	1.31451	0.992761	2.41452	0.992131
2JZA	130	1.1896	0.993744	2.47524	0.990867
1HE9	131	1.42247	0.993336	2.35878	0.994773
1J23	131	1.38645	0.997387	2.41687	0.99248
1JJX	131	1.32099	0.991342	2.5159	0.984789
1KZW	131	1.55745	0.995034	2.46074	0.987482
1LIB	131	1.33409	0.994361	2.35287	0.994037
1LIT	131	1.54268	0.990303	2.50614	0.990222
1LMI	131	1.59207	0.99691	2.42341	0.992041
1ML8	131	1.32923	0.985867	2.30871	0.99477
1QQL	131	1.65378	0.994635	2.46857	0.990686
1SP0	131	1.57344	0.996281	2.3562	0.991999
1T3Y	131	1.21034	0.994414	2.47368	0.990605
1TQO	131	1.5505	0.995697	2.44471	0.992733
1UAP	131	1.31112	0.995771	2.53839	0.988613
2A0A	131	1.52654	0.994559	2.49901	0.982458
2BKD	131	1.19635	0.979373	2.47538	0.990215
2LIS	131	1.17039	0.994515	2.40708	0.995438
2DI9	131	1.26648	0.994609	2.32802	0.992218
2DKW	131	1.19337	0.995332	2.4447	0.990632
2DMW	131	1.19804	0.99212	2.50442	0.993715
2E9G	131	1.31685	0.99049	2.43302	0.991592
2JQZ	131	1.4612	0.995949	2.47669	0.989136
2JX0	131	1.25392	0.996925	2.42488	0.991745
2NNZ	131	1.56071	0.994329	2.48847	0.988862
2OUT	131	1.08512	0.990961	2.17161	0.986958
2FE0	131	1.36663	0.987062	2.46659	0.990566
1BKB	132	1.32232	0.995039	2.31305	0.995233
1BWY	132	1.54766	0.992879	2.47569	0.985989
1FMM	132	1.81149	0.993776	2.70127	0.980584
1G5W	132	1.40348	0.996219	2.49546	0.984601
1HZ9	132	1.50815	0.986768	2.38433	0.991838
1IVZ	132	1.2982	0.993898	2.5055	0.986956
1JZA	132	1.68515	0.978332	2.00329	0.992876
1KBA	132	1.52013	0.986082	2.43863	0.992405
1KT9	132	1.22724	0.994395	2.46932	0.989296
1MNT	132	1.21129	0.99433	2.45716	0.992633
1NXI	132	1.04547	0.992871	2.44439	0.98781
1R5S	132	0.888048	0.992017	1.93828	0.993594
1V61	132	1.35289	0.995786	2.55053	0.988787
1X5H	132	1.18725	0.992522	2.35687	0.992894
2E8F	132	1.25121	0.980929	2.29753	0.995602
2V14	132	1.13372	0.995998	2.38256	0.994669
2ZFC	132	1.13977	0.964003	2.22092	0.996979
3BJA	132	0.940845	0.990881	2.28406	0.987871
1KV0	132	1.50967	0.991759	2.4381	0.994905
2G3A	132	1.07943	0.995042	2.31448	0.99548
2GZU	132	1.14222	0.987847	2.49646	0.986403
2GM2	132	1.25333	0.992918	2.51048	0.99256
2HI6	132	1.60284	0.994009	2.58995	0.980635
2JPE	132	1.394	0.992062	2.53804	0.989773
2RNW	132	1.37393	0.995085	2.51944	0.992206
1CNU	133	1.16979	0.989264	2.47105	0.992629
1DCF	133	1.35099	0.994709	2.4486	0.9916
1FQI	133	1.17843	0.994898	2.38403	0.995015
1HUS	133	1.27129	0.994697	2.38964	0.994886
1IYG	133	1.2347	0.994518	2.55565	0.988448
1JJJ	133	1.41808	0.993871	2.5219	0.982753
1K8H	133	1.26645	0.987483	2.50332	0.988469
1KLX	133	1.35955	0.987992	2.45859	0.99306
1LPJ	133	1.43903	0.996207	2.38756	0.994764
1TQZ	133	1.37035	0.991979	2.41219	0.993826
1WPI	133	1.34972	0.987607	2.47057	0.992016
1X5D	133	1.4408	0.99715	2.5672	0.987793
2A55	133	1.44841	0.994342	2.22061	0.988634
2EIF	133	1.41428	0.995017	2.29966	0.995256
2HYG	133	1.15209	0.991386	2.34977	0.995892
1B8Z	134	1.23467	0.98992	2.3647	0.995027
2P84	133	1.24978	0.993961	2.38218	0.994923
1GZ2	138	1.606	0.997463	2.51269	0.990543
2QQY	133	1.17416	0.983253	2.39856	0.994874
2A2Y	178	1.51951	0.989962	2.4991	0.989416
2DJK	133	1.18771	0.990351	2.57522	0.98881
2CH0	133	1.14115	0.996072	2.38132	0.990371
2DJ3	133	1.31593	0.996421	2.61092	0.984268
2DUN	133	1.16676	0.996293	2.32001	0.994067
2EP6	133	1.41894	0.996329	2.51592	0.986606
1BH8	134	1.17812	0.989505	2.40978	0.994917
1FWU	134	1.70853	0.992127	2.47297	0.990563
1G03	134	1.283	0.99492	2.48234	0.990286
1IS5	134	1.50338	0.991299	2.45281	0.992235
1JFJ	134	1.0109	0.983489	2.07852	0.992166
1JOY	134	1.06233	0.990513	2.29848	0.994936
1KQX	134	1.52059	0.998227	2.37197	0.994014
1MX7	134	1.42598	0.985288	2.43632	0.987698
1Q48	134	1.22244	0.997731	2.43904	0.990701
1QMT	134	1.43956	0.995491	2.39883	0.993105
1ZHV	134	1.29634	0.993407	2.38414	0.99418
1ZZO	134	1.46505	0.997482	2.4753	0.992181
2BL5	134	1.2576	0.993384	2.42798	0.994147
2EJX	134	1.41866	0.996787	2.39651	0.993888
2FZP	134	1.3484	0.992257	2.46801	0.990625
2J49	134	1.22155	0.992889	2.46045	0.993552
2NMU	134	1.40766	0.996224	2.33304	0.995427
2YVQ	134	1.36224	0.989825	2.44388	0.991117
2YXB	134	1.35225	0.992904	2.42315	0.989973
1LU4	134	1.50139	0.994328	2.46282	0.991766
1MIJ	134	1.20644	0.995815	2.4109	0.995008
2NXU	134	1.29906	0.99377	2.45997	0.989576
2D93	134	1.26328	0.993568	2.44064	0.992655
2DCQ	134	1.29096	0.993825	2.50199	0.991276
2EDX	134	1.29885	0.996239	2.39355	0.990002
2GFU	134	1.33578	0.99675	2.52597	0.990188
2JRA	134	1.18111	0.991988	2.24492	0.993157
2OQP	134	1.33652	0.996913	2.51216	0.992228
2OWI	134	1.20768	0.995247	2.43274	0.989601
2RMJ	134	1.16661	0.996904	2.49228	0.98629
1C1L	135	1.38598	0.984316	2.42977	0.992553
1I6Z	135	1.05831	0.992898	2.2719	0.989935
1IEH	135	1.48461	0.993852	2.43833	0.990992
1UIX	135	1.18746	0.995933	1.91358	0.994839
1Y7Y	135	1.40261	0.995396	2.38153	0.994287
1Z9B	135	1.09281	0.988104	1.98339	0.993015
2AFF	135	1.35286	0.994914	2.49741	0.990873
2AIZ	135	1.30087	0.996977	2.45309	0.991619
2RJN	135	1.27103	0.992136	2.47395	0.99225
2DBC	135	1.36996	0.996936	2.54538	0.988305
2FVT	135	1.27019	0.995717	2.52696	0.989558
2HAJ	135	1.2195	0.995625	2.42716	0.992138
2JOZ	135	1.23951	0.997752	2.45243	0.991155
2OFN	135	1.28577	0.988275	2.5195	0.989014
2RNY	135	1.4422	0.994633	2.48948	0.992976
1CE9	136	1.11491	0.99395	2.29905	0.99692
1D9S	136	1.44115	0.996203	2.47013	0.993145
1DUP	136	1.36987	0.993129	2.35575	0.994765
1EY4	136	1.50293	0.991747	2.43685	0.992032
1HRJ	136	1.27439	0.991111	2.37389	0.99413
1IUK	136	1.24944	0.98628	2.47588	0.991353
1J9I	136	1.23044	0.985975	2.51405	0.994483
1OJG	136	1.31102	0.991013	2.5893	0.987597
1OP4	136	1.14284	0.994629	2.40264	0.991368
1PBI	136	1.49651	0.992113	2.42205	0.990404
1R4Y	136	1.74641	0.995776	2.5686	0.989233
1R62	136	1.39455	0.994907	2.42641	0.993904
1U7Q	136	1.52935	0.996043	2.57128	0.989974
1V5M	136	1.23468	0.994137	2.43775	0.992531
1WYP	136	1.23718	0.994715	2.52286	0.990719
1X2I	136	1.35245	0.99304	2.43116	0.992403
1XGW	136	1.3144	0.99752	2.44467	0.994185
2DHQ	136	1.36212	0.99637	2.42535	0.99213
2J7Z	136	1.35587	0.989079	2.43902	0.99382
2NRQ	136	1.23814	0.997188	2.41578	0.99395
3BQX	136	1.34376	0.991297	2.33306	0.994349
2FBI	136	1.07916	0.994509	2.36133	0.995941
2D9C	136	1.26231	0.987804	2.45734	0.990235
2JNU	136	1.14176	0.993453	2.45129	0.992111
2P3M	136	1.27148	0.995407	2.51137	0.983403
2NEF	136	1.24805	0.998023	2.44578	0.9914
1A3K	137	1.68233	0.994647	2.42801	0.993557
1B1A	137	1.3551	0.991184	2.58113	0.985421
1FMF	137	1.32749	0.989884	2.58973	0.989298
1GAK	137	1.22818	0.9806	2.43548	0.994499
1JVR	137	0.951133	0.994852	2.09012	0.984547
1PM3	137	1.56432	0.98188	2.37326	0.995366
1TM9	137	1.15513	0.995013	2.51398	0.991597
1TWU	137	1.24971	0.993986	2.36403	0.994791
1UKX	137	1.18749	0.996329	2.49093	0.989065
1XBS	137	1.5699	0.994689	2.4668	0.990943
1Z91	137	0.974687	0.985797	2.3479	0.995909
2B0H	137	1.48046	0.9932	2.37925	0.994615
2END	137	1.31155	0.997876	2.39928	0.993522
3BPV	137	1.11574	0.990271	2.37625	0.993225
1R9W	138	1.27036	0.996014	2.47538	0.991021
2UZ5	137	1.54512	0.994331	2.48226	0.99029
2DJ0	137	1.25893	0.99477	2.54785	0.986821
2DMF	137	1.15446	0.987127	2.45404	0.993896
2DUW	137	1.23024	0.996726	2.54069	0.989084
2GO0	137	1.66706	0.991499	2.5543	0.989565
2YS3	137	1.22833	0.996276	2.48301	0.993298
1ANU	138	1.80607	0.996192	2.37686	0.994285
1B50	138	1.17347	0.983756	2.34243	0.991197
1BV8	138	1.33604	0.996582	2.44797	0.992686
1ONB	138	1.43046	0.99535	2.58709	0.984181
1QNK	138	1.29243	0.991781	2.54365	0.987936
1TTW	138	1.18519	0.990489	2.41969	0.993501
1UGK	138	1.37299	0.994115	2.506	0.992543
1V06	138	1.36636	0.99322	2.53654	0.99268
1XN5	138	1.48305	0.997052	2.44289	0.993195
1ZV4	138	1.06937	0.990877	2.39469	0.996036
2CXC	138	1.34336	0.990744	2.4282	0.993144
2DLB	138	1.3745	0.991319	2.35931	0.995211
2A1V	138	1.28894	0.99323	2.44292	0.993634
2PIE	138	1.25754	0.992963	2.43513	0.993932
2CRH	138	1.14875	0.997456	2.38813	0.993514
2ENJ	138	1.30522	0.996203	2.45733	0.992674
2I59	138	1.07376	0.989105	2.47028	0.99165
2NWT	138	1.05669	0.989673	1.7939	0.975567
2YW5	138	1.25077	0.996976	2.56491	0.983632
2YZ0	138	1.15727	0.991267	2.51064	0.988897
1EY1	139	1.41054	0.991296	2.54944	0.991139
1JWF	139	1.32777	0.994757	2.43988	0.992632
1SGO	139	1.20806	0.990826	2.33465	0.99014
1U6F	139	1.04281	0.992845	2.28679	0.987977
1ZCE	139	1.42786	0.994683	2.46481	0.992782
1ZTS	139	1.291	0.993767	2.42289	0.992487
2A4D	139	1.41305	0.995644	2.42679	0.992958
2DYC	139	1.498	0.996517	2.44674	0.993846
2IN0	139	1.53036	0.995196	2.43638	0.99051
2JOD	139	1.29421	0.9941	2.4646	0.990845
2NRR	139	1.40009	0.993679	2.45968	0.991467
1QKK	139	1.34844	0.994952	2.46604	0.992186
2CR9	139	1.21678	0.994018	2.46039	0.991031
2D9J	139	1.1975	0.996352	2.47406	0.989727
2JOE	139	1.35149	0.991742	2.47863	0.989824
1GGW	140	1.23044	0.993763	2.34957	0.984759
1IOU	140	1.5652	0.99633	2.58679	0.991504
1JW3	140	1.49121	0.994167	2.51771	0.991811
1P4P	140	1.58035	0.994949	2.36281	0.995134
1Q2Y	140	1.41179	0.99501	2.46264	0.988534
1RSS	140	1.40965	0.989445	2.39733	0.994286
1XQ8	140	0.919296	0.987452	1.67126	0.989388
1Y9J	140	1.36404	0.994089	2.63912	0.985387
2BW2	140	1.48377	0.994847	2.38546	0.989705
2FK9	140	1.34942	0.989454	2.38444	0.995091
2GXG	140	1.08484	0.98984	2.37175	0.995863
2O4D	140	1.1839	0.996039	2.44828	0.993796
3BU9	140	1.26354	0.995907	2.45716	0.993451
1JMW	146	1.24523	0.996072	2.33225	0.996312
2DCP	140	1.28515	0.993032	2.49524	0.992092
2DJ1	140	1.20577	0.991992	2.51682	0.992035
2DMH	140	1.45746	0.991233	2.48071	0.990267
2EQO	140	1.34917	0.995434	2.53413	0.988959
2JNK	140	1.5274	0.991794	2.38197	0.99499
3RPB	140	1.54112	0.993117	2.53766	0.994154
1AQ5	141	0.990402	0.982503	2.3837	0.987427
1CKV	141	1.20064	0.995348	2.31985	0.990868
1IKO	141	1.46758	0.99398	2.45434	0.99298
1LCL	141	1.53751	0.99636	2.46222	0.99345
1MI8	141	1.67069	0.99282	2.44969	0.993268
1O50	141	1.27556	0.998014	2.406	0.994035
1OZ9	141	1.2005	0.987286	2.45094	0.992457
1UGJ	141	1.23437	0.997455	2.51748	0.991133
1V27	141	1.30791	0.994735	2.51843	0.993358
2B3G	141	1.25988	0.993494	2.45077	0.992312
2D59	141	1.41963	0.988568	2.49099	0.991184
1TZV	141	1.08454	0.993994	2.48978	0.991739
2D8K	141	1.3612	0.99609	2.51067	0.991262
2EO6	141	1.24798	0.994939	2.51541	0.989164
2YU6	141	1.33169	0.995094	2.53396	0.992825
1AT0	142	1.42641	0.993313	2.46486	0.985914
1GU3	142	1.52489	0.991482	2.40591	0.993205
1K6K	142	1.26126	0.996114	2.44272	0.992974
1N05	142	1.42135	0.995767	2.47998	0.991264
1RH8	142	1.41293	0.996283	2.56089	0.989135
1TFE	142	1.34693	0.993911	2.33231	0.99614
1VJQ	142	1.52611	0.991761	2.4109	0.99447
1VLK	142	1.17669	0.996208	2.16892	0.996958
1WQJ	142	1.51561	0.994441	2.38041	0.994131
1XJC	142	1.25307	0.996106	2.44033	0.99124
2O6K	142	1.19773	0.982716	2.36334	0.994381
3CBN	142	1.70051	0.997496	2.44681	0.99109
1FYX	145	1.00633	0.991115	2.45971	0.991722
2HD7	142	1.20567	0.993929	2.52857	0.98983
2DMG	142	1.42736	0.996027	2.55146	0.985777
2DMM	142	1.35217	0.989622	2.54438	0.989335
2JPO	142	1.34026	0.996425	2.52811	0.98929
2JS5	142	1.12606	0.994275	2.28956	0.989849
2YUF	142	1.10042	0.988228	2.47951	0.989413
1EKR	143	1.45197	0.997746	2.40961	0.993712
1O8X	143	1.42862	0.990565	2.49057	0.991526
1XN6	143	1.26964	0.99336	2.46621	0.989591
1XPW	143	1.64095	0.998398	2.47183	0.991993
1Y2Q	143	1.53237	0.994228	2.45974	0.992077
2AGH	143	1.11628	0.983219	2.47791	0.992374
2ZBN	143	1.29282	0.993572	2.46521	0.991378
2QTP	143	1.60639	0.993468	2.45064	0.990035
2D86	143	1.19612	0.995218	2.46751	0.993722
2RNK	143	1.26407	0.997171	2.54762	0.985211
2EW9	149	1.35735	0.994087	2.41669	0.992643
1EYH	144	1.33301	0.994266	2.45488	0.992658
1GS9	144	1.23585	0.996804	2.3628	0.996283
1IUF	144	1.23556	0.995467	2.24282	0.993593
1J7G	144	1.46719	0.995422	2.44727	0.993112
1KNG	144	1.43946	0.992268	2.45466	0.991967
1L2H	144	1.62344	0.994119	2.46384	0.992861
1MKE	144	1.36926	0.997099	2.45971	0.986983
1MSG	144	1.35177	0.991327	2.53013	0.985736
1NGN	144	1.40521	0.994587	2.47054	0.993272
1O73	144	1.41407	0.988304	2.48457	0.991732
1OSD	144	1.35376	0.983352	2.23175	0.994943
1ROD	144	1.25121	0.989741	2.51907	0.99132
1UJO	144	1.29577	0.996734	2.53399	0.989117
1XAX	144	1.42809	0.994411	2.4673	0.988031
2ADL	144	1.08947	0.990326	2.19549	0.995143
2AXL	144	1.17419	0.993532	2.41755	0.989345
2FOJ	144	1.62795	0.997115	2.45948	0.994325
2DSM	144	1.11823	0.995164	2.26813	0.988329
2GJF	144	1.47015	0.992939	2.46118	0.994242
2H3K	144	1.48122	0.993336	2.53443	0.986454
2JU5	144	1.28847	0.997366	2.49478	0.990743
1C3M	145	1.52402	0.993178	2.43718	0.991638
1M3G	145	1.28586	0.995218	2.6108	0.984727
1PKP	145	1.64052	0.993412	2.42039	0.992933
1Q5Z	145	1.25412	0.992755	2.42637	0.993522
1SRV	145	1.49108	0.99414	2.45652	0.990144
1WWI	145	1.31502	0.993906	2.44264	0.99295
1X53	145	1.37958	0.992985	2.5131	0.989554
1XTD	145	1.3321	0.994424	2.263	0.995029
2D27	145	1.12317	0.994677	2.35386	0.994802
2P5D	145	1.23909	0.988765	2.46377	0.99137
2QEV	145	1.25675	0.995993	2.4386	0.994659
2OB5	145	1.2096	0.984367	2.46376	0.99143
2GBS	145	1.39944	0.996223	2.54997	0.992524
2JMX	145	1.09927	0.993288	2.44237	0.993693
1ALY	146	1.53657	0.997582	2.43746	0.993488
1DDM	146	1.53491	0.997025	2.54431	0.987271
1K3K	146	1.3508	0.997437	2.5275	0.990497
1LKJ	146	1.05013	0.987437	2.23751	0.988344
1MI2	146	1.33078	0.984602	2.45922	0.993963
1O22	146	1.20023	0.996376	2.31151	0.996456
1P8A	146	1.54732	0.993707	2.57947	0.984317
1RI7	146	1.24593	0.988617	2.18076	0.99023
1UV7	146	1.2949	0.986617	2.40703	0.994532
1VSM	146	1.31268	0.990395	2.45529	0.990561
1WYN	146	1.21614	0.993509	2.54965	0.986697
1X3B	146	1.30941	0.99024	2.58828	0.986851
1X67	146	1.28722	0.994762	2.55301	0.989379
1Z8S	146	1.43231	0.997193	2.48494	0.992368
2A0J	146	1.28531	0.990565	2.44778	0.991138
2AF0	146	1.18641	0.996141	2.37646	0.996537
8I1B	146	1.53844	0.994983	2.44577	0.991712
1VJX	146	1.23832	0.993495	2.43773	0.994555
2PQN	146	1.1294	0.994246	2.48844	0.992457
1NIG	146	1.25718	0.994228	2.42689	0.993798
1SMB	147	1.52667	0.995918	2.45263	0.992503
2JVB	146	1.27017	0.994565	2.47501	0.991773
2CSK	146	1.22589	0.996083	2.46944	0.993333
2JYN	146	1.24502	0.997623	2.48123	0.990217
1KHI	147	1.29936	0.993987	2.37579	0.994204
1O6D	147	1.4139	0.994684	2.44892	0.991154
1RIL	147	1.45292	0.996056	2.47629	0.990527
1S7E	147	1.37152	0.995262	2.28751	0.991584
1XM0	147	1.30581	0.993062	2.5289	0.991884
2APL	147	1.18939	0.995053	2.3089	0.996676
2FL4	147	1.14576	0.988402	2.39862	0.993032
2IC6	147	1.06042	0.981605	2.13979	0.992606
2QYB	147	1.29414	0.989749	2.46311	0.993138
2R0J	147	1.26254	0.989313	2.38022	0.995084
2QPW	147	1.21957	0.988931	2.44717	0.993096
2ENP	147	1.29563	0.993233	2.47048	0.992231
2FEK	147	1.42781	0.99796	2.58353	0.990865
2FV4	147	1.26956	0.99515	2.47975	0.988258
2HNA	147	1.45563	0.996386	2.5846	0.986067
2OQ3	147	1.6581	0.998149	2.57829	0.987743
2RML	147	1.40535	0.992629	2.46637	0.989973
1HST	148	1.39245	0.991648	2.38725	0.992655
1NG6	148	1.18636	0.990936	2.34764	0.995707
1QCQ	148	1.38939	0.996028	2.34857	0.994548
1QJ9	148	1.77397	0.994361	2.36253	0.995661
1R7H	148	1.26148	0.985324	2.36685	0.994553
1RJ1	148	1.3596	0.995402	2.40355	0.995338
1T17	148	1.24553	0.987536	2.48825	0.987093
1UGX	148	1.52124	0.995454	2.41083	0.993862
2ABX	148	1.36302	0.99128	2.3863	0.992834
2B5X	148	1.52752	0.99642	2.54892	0.989031
2B9Z	148	1.246	0.993843	2.43822	0.990101
2DBO	148	1.42458	0.995681	2.45156	0.992863
2DF6	148	1.40774	0.987428	2.3667	0.991304
2FWK	148	1.50645	0.994017	2.43994	0.993109
3BHP	148	1.19009	0.995259	2.34259	0.996174
4TSV	148	1.59832	0.991668	2.40421	0.993788
2JNJ	148	1.13206	0.992566	2.42287	0.992298
2DBA	148	1.15871	0.994974	2.42842	0.994137
2HDE	148	1.34071	0.996609	2.46525	0.992594
2JR0	148	1.21899	0.996396	2.6197	0.985547
2JWK	148	1.29906	0.983793	2.51644	0.990483
2JY9	148	0.946204	0.991411	2.07314	0.990512
1DIV	149	1.407	0.994972	2.09727	0.993724
1JOT	149	1.51718	0.992759	2.40373	0.993434
1NB2	149	1.46587	0.994444	2.45729	0.991863
1NI7	149	1.24404	0.996641	2.55984	0.988166
1X1F	149	1.32461	0.99545	2.47243	0.994819
2AIV	149	1.18732	0.993514	2.37191	0.993616
2ARA	149	1.41399	0.990786	2.47843	0.992944
2EHG	149	1.43144	0.996263	2.52912	0.991343
2H30	149	1.41209	0.995449	2.4504	0.992367
2B1K	149	1.38452	0.996701	2.46415	0.991673
1X91	149	1.26769	0.995899	2.40746	0.995372
1NOG	149	1.37809	0.996101	2.43791	0.993532
2ESK	149	1.34417	0.995493	2.37222	0.994199
2DB9	149	1.31616	0.995547	2.51726	0.992566
2FZ0	149	1.34559	0.994206	2.60309	0.991719
2G0Q	149	1.28771	0.990185	2.44213	0.993055
2HF6	149	1.30454	0.993995	2.56352	0.988776
2K1S	149	1.38827	0.995677	2.50178	0.991919
1AMX	150	1.52218	0.995862	2.47611	0.992011
1BJ7	150	1.42801	0.992831	2.47883	0.990918
1DE3	150	1.50924	0.994114	2.53666	0.991858
1F3G	150	1.65171	0.994933	2.45494	0.991812
1HLW	150	1.22586	0.985447	2.46772	0.988944
1MBY	150	1.42885	0.990915	2.30805	0.993199
1TVI	150	1.2871	0.996614	2.54256	0.991275
1V8I	150	1.42275	0.994249	2.4763	0.991857
1WRJ	150	1.3932	0.99411	2.46658	0.992234
1ZGG	150	1.38861	0.995166	2.6045	0.986217
2AAK	150	1.36836	0.995081	2.37644	0.994442
2E0T	150	1.35722	0.995318	2.41627	0.994479
2YV8	150	1.71191	0.978439	2.45623	0.993942
2YWN	150	1.4024	0.994241	2.50387	0.990713
3BS7	150	1.1232	0.991981	2.3509	0.995206
1T4A	152	1.38827	0.997354	2.37122	0.994403
2JCP	150	1.51974	0.994654	2.49484	0.991837
2OP6	150	1.45511	0.996345	2.43469	0.992527
2FJL	150	1.14952	0.995175	2.38889	0.992783
2CRF	150	1.18251	0.996889	2.45259	0.991151
2CRP	150	1.19812	0.997856	2.46318	0.99156
2G2B	150	1.23034	0.994859	2.5244	0.985472
2F3I	150	1.51942	0.997324	2.49946	0.992062
1GRJ	151	1.42557	0.995754	2.29477	0.993893
1ILK	151	1.15674	0.994903	2.17474	0.997833
1IX5	151	1.529	0.995341	2.36857	0.98977
1K0S	151	1.35146	0.99626	2.54267	0.99117
1PL5	151	1.08685	0.995487	1.87686	0.978342
1UFG	151	1.16822	0.988465	2.36157	0.991519
1V6F	151	1.23314	0.996029	2.57253	0.989178
1XNA	151	1.69282	0.996399	2.51796	0.993754
1XO8	151	1.40825	0.996468	2.38823	0.992635
1XR0	151	1.37337	0.996489	2.5186	0.989793
1XWE	151	1.49955	0.996445	2.50688	0.992809
1YX0	151	1.33108	0.992177	2.50894	0.98415
1Z3D	151	1.44436	0.995278	2.40458	0.99465
1ZUH	151	1.19018	0.995731	2.46083	0.990842
2FAZ	151	1.41428	0.993573	2.41667	0.994983
2Q4N	151	1.61854	0.996423	2.36395	0.995113
1B8E	152	1.54167	0.993603	2.45651	0.992807
1BYR	152	1.63425	0.993408	2.49422	0.987347
1DVO	152	1.20775	0.995439	2.26252	0.996111
1GYJ	152	1.21411	0.993078	2.46582	0.993146
1JAS	152	1.33873	0.995293	2.46329	0.991964
1JCD	152	1.60388	0.985479	2.18619	0.98955
1JL1	152	1.40677	0.996508	2.48102	0.990609
1P94	152	0.984596	0.989076	2.08517	0.983509
1PC2	152	1.0444	0.993397	2.31627	0.992935
1PZV	152	1.34543	0.994267	2.381	0.994699
1RW2	152	1.08807	0.990414	2.31321	0.990005
1UZQ	152	1.48684	0.99715	2.41599	0.995091
1XOU	152	1.08192	0.993293	2.30829	0.996325
2D68	152	1.00981	0.9726	2.47728	0.991166
2DWK	152	1.22618	0.994832	2.40021	0.994173
2H7Z	152	1.47346	0.998099	2.3034	0.995674
2OEB	152	1.36838	0.996768	2.47481	0.994116
1HZT	153	1.43939	0.997426	2.49012	0.988933
1GTD	155	1.30045	0.991253	2.34742	0.996311
2RFR	152	1.4376	0.994755	2.40342	0.994797
2FG1	152	1.39685	0.993375	2.46779	0.986197
2DAX	152	1.10771	0.994008	2.46752	0.990006
2DIW	152	1.23395	0.996517	2.56267	0.989643
2JYC	152	1.37359	0.995757	2.54169	0.987077
1AEP	153	1.3828	0.996913	2.39702	0.994579
1CX1	153	1.55216	0.993582	2.50264	0.988688
1H3L	153	1.11595	0.995886	2.44205	0.994744
1M4P	153	1.26709	0.994531	2.46368	0.99231
1P4U	153	1.47685	0.997167	2.40795	0.99435
1XSA	153	1.42023	0.994971	2.58693	0.987299
1YRV	153	1.33446	0.9966	2.39375	0.995166
2FFG	153	1.18918	0.985731	2.34636	0.996115
2I4R	153	1.39279	0.991848	2.33714	0.99367
1RFE	153	1.24034	0.996719	2.35215	0.995124
2O8I	153	1.24865	0.996115	2.38446	0.994306
1FYV	159	1.18337	0.985109	2.48691	0.991643
2B3M	154	1.35354	0.994057	2.39557	0.992592
2HX6	153	1.44484	0.997454	2.46592	0.992769
2DLX	153	1.11959	0.99091	2.54874	0.986079
2JXU	153	1.64013	0.994601	2.53082	0.988423
2YT2	153	1.30906	0.995638	2.60914	0.977753
1B34	154	1.30244	0.987514	2.47818	0.994104
1FIP	154	1.28686	0.994094	2.39813	0.994334
1HZM	154	1.51537	0.996336	2.59094	0.98809
1MD6	154	1.48326	0.989022	2.45612	0.991414
1SJY	154	1.29431	0.994868	2.48146	0.990431
2GPR	154	1.52485	0.994056	2.46241	0.992665
2OJL	154	1.24972	0.995715	2.44374	0.989117
2PWQ	154	1.26757	0.994024	2.39508	0.994837
2DAW	154	1.07945	0.992459	2.44247	0.992818
2E5O	154	1.25432	0.992713	2.53986	0.992532
2JQQ	154	1.20006	0.995283	2.52266	0.991247
1ICX	155	1.42725	0.99108	2.36604	0.992491
1JYH	155	1.44362	0.993798	2.46122	0.993604
1KEX	155	1.71252	0.994326	2.4802	0.993229
1WYM	155	1.36714	0.994635	2.51237	0.992738
1X51	155	1.22449	0.997862	2.551	0.986888
1ZXF	155	1.60703	0.993359	2.49387	0.99052
2A90	155	1.3793	0.994302	2.4013	0.992951
2CZT	155	1.41865	0.995247	2.46028	0.991477
2E4L	155	1.35883	0.996076	2.48235	0.991921
2FU0	155	1.60828	0.994224	2.49467	0.991248
2P4D	155	1.3535	0.993783	2.48902	0.99013
2RER	155	1.40658	0.9968	2.38476	0.995556
1Y9B	155	1.22673	0.994806	2.13277	0.992714
1BV1	159	1.46724	0.996453	2.38294	0.993307
2EBZ	155	1.23636	0.997578	2.46385	0.99044
2JXP	155	1.29605	0.994402	2.38155	0.993451
2K3A	155	1.16869	0.98998	2.22156	0.990779
2YRO	155	1.34902	0.993417	2.50599	0.988389
2YUG	155	1.45859	0.99621	2.48474	0.990716
1BD8	156	1.43578	0.996519	2.40828	0.99416
1IRY	156	1.38583	0.990385	2.52625	0.991081
1J85	156	1.37901	0.997482	2.48314	0.991995
1OWA	156	0.948208	0.989156	2.09185	0.99056
1PAQ	156	1.23665	0.993397	2.45279	0.9919
1PFS	156	1.28341	0.991939	2.49539	0.981626
1PMK	156	1.67915	0.995638	2.39782	0.993249
1Q5F	156	1.44682	0.996798	2.46868	0.9922
1TOL	156	1.46667	0.994268	2.47525	0.991337
1VI4	156	1.44389	0.993008	2.47482	0.992044
1YH2	156	1.34551	0.993247	2.38452	0.995062
2A4V	156	1.50716	0.998297	2.50884	0.991725
2E2C	156	1.26257	0.995633	2.38922	0.995373
2ODM	156	1.0474	0.995256	2.39647	0.993946
3BJV	156	1.56885	0.995984	2.49213	0.991429
1TFU	157	1.40965	0.99338	2.43522	0.9891
2GI4	156	1.32663	0.995357	2.54523	0.990987
2JMM	156	1.45694	0.988296	2.45217	0.991208
2JUG	156	1.03531	0.991769	2.41112	0.993375
2G2K	156	1.12799	0.995265	2.28987	0.994085
2EEF	156	1.12409	0.992351	2.50061	0.989924
2I8L	156	1.46152	0.996978	2.5932	0.988667
2YRB	156	1.27461	0.996716	2.42079	0.991404
1BVH	157	1.5226	0.995937	2.52383	0.993103
1D7Q	157	1.02679	0.982425	2.24613	0.989633
1J0S	157	1.56433	0.995498	2.55233	0.988964
1JZU	157	1.42187	0.996654	2.50926	0.991653
1TXJ	157	1.35434	0.99594	2.49647	0.99096
2YWX	157	1.43787	0.995202	2.40125	0.993975
2YYO	157	1.68284	0.996979	2.50563	0.988818
2OB4	157	1.20756	0.990848	2.38245	0.995798
1CZT	160	1.60567	0.997448	2.48191	0.991865
2RKH	157	1.12991	0.994051	2.18531	0.995748
2D3J	157	1.44744	0.993837	2.46205	0.991616
2I9Y	157	1.28394	0.998111	2.45804	0.99178
1BGC	158	1.24453	0.996267	2.40318	0.995906
1GPR	158	1.5464	0.993779	2.45307	0.99311
1QCZ	158	1.46693	0.995922	2.41263	0.993902
1S7K	158	1.31993	0.997448	2.41964	0.991974
1SSK	158	1.3072	0.992493	2.44323	0.991307
1ZU2	158	1.25488	0.990766	2.54576	0.98932
1ZWT	158	1.57103	0.993634	2.55441	0.988042
2DBS	158	1.30143	0.993722	2.45851	0.992525
2GBO	158	1.04199	0.989139	1.96996	0.995615
2HZR	158	1.38736	0.996688	2.46734	0.993685
2QF5	158	1.55785	0.996054	2.45635	0.991485
3BN6	158	1.63081	0.996947	2.48198	0.99261
2OFY	158	1.27469	0.992814	2.42069	0.992548
3CAN	158	1.36088	0.994006	2.42451	0.994184
1HKA	158	1.311	0.994124	2.47178	0.988205
2QAC	158	1.3136	0.988442	2.41926	0.994688
2JNF	158	1.34019	0.996079	2.12041	0.9889
2F3J	158	1.16875	0.983264	2.05082	0.990392
1C05	159	1.32974	0.996358	2.48404	0.9897
1CYW	159	1.61588	0.997766	2.50054	0.991221
1EMR	159	1.34651	0.995554	2.43082	0.994807
1EW3	159	1.43392	0.994583	2.49713	0.991681
1H2O	159	1.44798	0.996864	2.53503	0.983657
1I04	159	1.57186	0.997744	2.49296	0.992534
1Q42	159	1.36037	0.995248	2.4113	0.99295
1T5I	159	1.47583	0.996851	2.48423	0.992144
1WY6	159	1.2127	0.993315	2.3903	0.994826
1WYO	159	1.22526	0.997581	2.56242	0.988662
2CR2	159	1.31374	0.987799	2.47569	0.992052
1F8A	160	1.14515	0.991337	2.46892	0.993622
1JK6	160	1.58397	0.989288	2.45208	0.99318
1JVW	160	1.41891	0.996652	2.45705	0.993364
1KRI	160	1.52652	0.997825	2.52096	0.991146
1R6R	160	1.18871	0.987488	2.52249	0.988428
2DXP	160	1.19302	0.990161	2.49809	0.992389
2EEY	160	1.34479	0.99227	2.39999	0.994029
2G2D	160	1.42891	0.995999	2.42389	0.995527
2O9X	160	1.26099	0.994963	2.41884	0.992251
2QSR	160	1.25041	0.993311	2.44234	0.99456
2RCZ	160	1.39996	0.996704	2.3738	0.994606
2Z6P	160	1.21683	0.992573	2.45159	0.990028
2Z99	160	1.17814	0.986889	1.90702	0.992644
3C8X	160	1.45804	0.994507	2.46637	0.993639
1WU3	161	1.16602	0.995863	2.45905	0.993315
2JTZ	160	1.14618	0.987886	2.14423	0.991159
2DKQ	160	1.25202	0.996784	2.57474	0.982767
2JS1	160	1.12122	0.995434	2.34917	0.9961
2JS7	160	1.35957	0.992132	2.52355	0.990935
2JUZ	160	1.02101	0.996131	2.47918	0.98715
1BLE	161	1.45242	0.994064	2.4626	0.991663
1C25	161	1.33506	0.994038	2.49471	0.99305
1H6W	161	1.11041	0.992728	1.86645	0.989162
1K95	161	1.36624	0.997206	2.41744	0.994501
1XOY	161	1.63813	0.993267	2.59742	0.986886
1Z7C	161	1.15756	0.993036	2.46034	0.995191
2EDM	161	1.46489	0.996542	2.39438	0.994858
2FR2	161	1.61244	0.995156	2.35858	0.995328
2Z4F	161	1.63466	0.993761	2.58106	0.988188
1KLO	162	1.49258	0.98122	2.14856	0.988405
1LUZ	162	1.32239	0.985494	2.26125	0.989736
1PBU	162	1.17671	0.991499	2.58365	0.984933
1V3A	162	1.32956	0.99376	2.47243	0.989011
2BPS	162	1.47297	0.996625	2.44745	0.994096
2DYI	162	1.44843	0.994455	2.34019	0.995623
2ITH	162	1.56143	0.996319	2.57461	0.988614
1EVS	163	1.21622	0.996638	2.40485	0.994906
1L3K	163	1.40743	0.993073	2.36427	0.995908
1LG7	163	1.41723	0.992742	2.49928	0.992808
1NYO	163	1.54535	0.991411	2.61327	0.988407
1X5B	163	1.17795	0.990952	2.5517	0.988436
1Z23	163	1.11769	0.995538	2.38713	0.992903
1ZRI	163	1.31781	0.995036	2.44889	0.990462
2ABL	163	1.3851	0.995274	2.36685	0.993647
2F9F	163	1.61072	0.996697	2.50615	0.988893
2V1T	163	1.38784	0.994104	2.40296	0.994419
2NRK	163	1.36011	0.995849	2.46935	0.993764
1EZG	164	2.20049	0.996152	2.46028	0.993261
1FL0	164	1.52753	0.991693	2.4422	0.990888
1G5Z	164	1.39796	0.996175	2.32382	0.996194
1GJH	164	1.18268	0.99456	2.53929	0.990772
1IB8	164	1.37398	0.996446	2.2432	0.991664
1J4K	164	1.30477	0.995676	2.58434	0.992193
1LB6	164	1.49788	0.995058	2.47121	0.993458
1RL6	164	1.39732	0.992972	2.25641	0.995408
1X50	164	1.43721	0.996441	2.5124	0.989176
2BIT	164	1.67563	0.994359	2.48656	0.99226
2CPL	164	1.61625	0.996624	2.48856	0.991356
2OVA	164	1.44854	0.995381	2.44574	0.993963
2R99	164	1.67795	0.994408	2.4953	0.992273
2UCZ	164	1.36067	0.993572	2.39457	0.994489
3BZ6	164	1.26431	0.993483	2.47572	0.992549
2G40	164	1.52837	0.991887	2.47824	0.992275
1O6A	164	1.29489	0.987062	2.4261	0.994146
2IU1	178	1.35495	0.99178	2.52226	0.992166
2JQD	164	1.57319	0.993943	2.50942	0.991303
1F3Y	165	1.45344	0.995441	2.57325	0.990384
1KRQ	165	1.29405	0.995484	2.39716	0.995453
1KXO	165	1.46753	0.995975	2.47852	0.992573
1N1J	165	1.42767	0.997213	2.44764	0.993609
1S21	165	1.58884	0.994936	2.36491	0.995984
1SFE	165	1.47167	0.997121	2.47146	0.992157
2ARF	165	1.25328	0.989378	2.35405	0.99431
2FPH	165	1.20771	0.994723	2.42683	0.99506
2GBJ	165	1.38417	0.995302	2.36699	0.993242
2OBI	165	1.52681	0.996048	2.51	0.99074
3BCI	165	1.48235	0.996408	2.47774	0.991751
2JQV	165	1.21726	0.994849	2.45682	0.988973
2YS5	165	1.21692	0.994358	2.45578	0.991557
1DHM	166	1.40963	0.991288	2.50668	0.994109
1EQ1	166	1.5389	0.997904	2.51482	0.989501
1HUW	166	1.19113	0.995823	2.42999	0.994285
1IQV	166	1.40538	0.995233	2.45725	0.994128
1Q8X	166	1.35833	0.996045	2.58088	0.990346
1QNT	166	1.54206	0.995802	2.44926	0.992776
1TIE	166	1.60136	0.990632	2.45061	0.992352
1TVJ	166	1.40478	0.998007	2.59369	0.987567
1XWN	166	1.42609	0.996119	2.5632	0.986028
2AN7	166	1.02314	0.989176	2.23209	0.979843
2BQX	166	1.50148	0.997378	2.48281	0.991736
2DVK	166	1.46371	0.995289	2.3912	0.993624
2E3U	166	1.46852	0.996185	2.41737	0.994376
2HAQ	166	1.5666	0.993574	2.49658	0.992298
1ON4	174	1.40057	0.991682	2.59143	0.986818
2JPQ	166	1.02893	0.994236	2.54586	0.990112
2JRX	166	1.05837	0.995908	2.49247	0.991849
2OSG	166	1.23121	0.993083	2.44852	0.993709
1LOP	167	1.57655	0.996785	2.51835	0.989529
1OW1	167	1.37246	0.995613	2.48491	0.992689
1PGV	167	1.60527	0.998642	2.42542	0.994729
1R8O	167	1.6741	0.989105	2.46122	0.992752
1YCK	167	1.56893	0.99574	2.53161	0.99156
2AGM	167	1.43282	0.996997	2.44275	0.992367
2BT8	167	1.36513	0.992906	2.34573	0.995614
2HQV	167	1.18906	0.992722	2.41503	0.992225
2IDC	167	1.33832	0.995161	2.4485	0.994374
2QWT	167	1.20655	0.99312	2.28655	0.996721
2RD1	167	1.32259	0.979377	2.34177	0.994614
1M45	167	1.37366	0.993663	2.44194	0.995577
2G7H	167	1.26824	0.995874	2.52213	0.990313
2HO9	167	1.49806	0.994446	2.55097	0.988005
1AP7	168	1.4727	0.995812	2.45617	0.991518
1H6Q	168	1.35238	0.996842	2.53804	0.990994
1IZM	168	1.29048	0.996887	2.47468	0.993835
1J87	168	1.49803	0.984954	2.40958	0.992309
1K42	168	1.80947	0.993814	2.57158	0.991319
1NWA	168	1.43721	0.996081	2.5235	0.989137
1R4K	168	1.10911	0.995486	2.50024	0.988339
1R9K	168	1.41129	0.996685	2.48608	0.992648
1WZ3	168	1.54183	0.995275	2.33657	0.994706
1YA9	168	1.10285	0.993213	2.34704	0.995808
2AQ0	168	1.42953	0.995621	2.4954	0.989912
2B3W	168	1.28879	0.993204	2.52642	0.989264
3BQS	168	1.40432	0.992926	2.44289	0.992183
5HPG	168	1.72724	0.994909	2.39773	0.993848
1SMX	168	1.5962	0.978494	2.36528	0.9952
1T4O	169	1.29041	0.993449	2.3848	0.993764
2ELL	168	1.45446	0.992907	2.4903	0.99277
2JWY	168	1.19115	0.991761	2.46889	0.98992
2YUE	168	1.41589	0.992314	2.57222	0.98658
1B24	169	1.29245	0.992262	2.46543	0.992674
1IHC	169	1.44574	0.992559	2.49179	0.99117
1NUK	169	1.58318	0.996965	2.49883	0.992156
1WS6	169	1.27231	0.994308	2.48986	0.988247
1YG2	169	1.20993	0.996016	2.27984	0.996124
2RKQ	169	1.67106	0.995541	2.52527	0.991566
3BQE	169	1.33905	0.995196	2.52485	0.989388
1FCG	171	1.63585	0.994849	2.37545	0.993579
2IFS	169	1.47496	0.996458	2.48687	0.991878
1C3G	170	1.27825	0.992844	2.23662	0.994366
1MM4	170	1.2044	0.99463	2.33443	0.995118
1NQY	170	1.42563	0.998082	2.48408	0.990719
1O9Z	170	1.57584	0.995525	2.44464	0.994362
1OXJ	170	1.20819	0.99416	2.42138	0.992987
1WV9	170	1.41849	0.991198	2.40229	0.99317
1XPN	170	1.24338	0.996462	2.44784	0.991494
1YDU	170	1.20075	0.995243	2.09278	0.982237
2BBU	170	1.2897	0.996885	2.5118	0.990771
2ZA7	170	1.26364	0.996499	2.39175	0.996071
2FCB	173	1.63229	0.995602	2.38803	0.994188
2E63	170	1.69376	0.997228	2.62355	0.987406
1E4J	171	1.63171	0.994569	2.38994	0.993523
1QZN	171	1.60255	0.996705	2.41729	0.992774
1WWY	171	1.3079	0.992614	2.57634	0.989079
2BH8	171	1.69165	0.995399	2.30052	0.996848
2C5J	171	0.92615	0.983401	2.02612	0.994067
2NLA	171	1.29875	0.995121	2.50455	0.991711
2PJW	171	1.12072	0.995844	2.08274	0.992917
1P7N	176	1.36554	0.995628	2.36748	0.995611
2DOS	171	1.27759	0.994198	2.54688	0.987602
2EC4	171	1.2527	0.995703	2.60625	0.982838
1A7H	172	1.64895	0.990335	2.47992	0.9946
1DYW	172	1.61766	0.995394	2.5004	0.992304
1KOE	172	1.70736	0.996542	2.51086	0.990189
1LKI	172	1.35509	0.995088	2.40988	0.994964
1Q59	172	1.29313	0.995094	2.56469	0.991312
1QNG	172	1.50632	0.995859	2.51444	0.992522
1RFL	172	1.27658	0.993292	2.43576	0.993998
1TR8	172	1.04723	0.971379	2.23108	0.995603
1TWL	172	1.51149	0.994688	2.51165	0.990882
2G7R	172	1.20531	0.994471	2.29298	0.997027
2PLU	172	1.6207	0.997308	2.51054	0.993081
1FEW	173	1.23451	0.997844	2.13069	0.989705
1M8U	173	1.57936	0.987754	2.48833	0.994381
1QOI	173	1.51663	0.995207	2.50208	0.993016
261L	173	1.31371	0.995417	2.42699	0.992324
1H4A	173	1.66531	0.989997	2.4914	0.994673
2EDI	173	1.27907	0.994885	2.51047	0.989077
2YRQ	173	1.20171	0.996689	2.06903	0.993185
1AK6	174	1.54876	0.996991	2.59519	0.991686
1BRQ	174	1.45483	0.996782	2.48804	0.993544
1CI4	174	1.46536	0.989746	2.46934	0.993995
1HA4	174	1.58283	0.986116	2.48122	0.994435
1JQR	174	1.52298	0.996758	2.51368	0.990654
1LXD	174	1.58268	0.995686	2.34838	0.995867
1Q80	174	1.45505	0.996026	2.5211	0.988657
1R05	174	1.3188	0.992948	2.21907	0.988661
1SPH	174	1.55003	0.98657	2.39113	0.993958
1UA8	174	1.64648	0.996079	2.47358	0.991709
1X9A	174	1.31405	0.993437	2.48113	0.991918
1YYC	174	1.37716	0.996864	2.45601	0.994476
2H01	174	1.31585	0.997334	2.50249	0.993487
2IWR	174	1.4013	0.997911	2.49874	0.991773
2UUZ	174	1.24653	0.993991	2.36076	0.996859
1G8Q	176	1.39514	0.99475	2.412	0.994965
4GCR	174	1.58449	0.97854	2.50359	0.994257
1TZQ	175	1.60818	0.997809	2.49949	0.991222
1Z27	175	1.49326	0.991998	2.34532	0.994683
2JDF	175	1.62872	0.980038	2.4888	0.994861
2Z0S	175	1.41709	0.993254	2.40671	0.994481
2JA9	175	1.47969	0.993323	2.4572	0.993042
2ISB	175	1.52672	0.997185	2.49099	0.989994
1BAZ	176	1.19563	0.992939	2.41618	0.994338
1HBQ	176	1.4164	0.994716	2.47756	0.993755
1NG2	176	1.29128	0.993301	2.25213	0.993734
1OIA	176	1.269	0.993573	2.45803	0.995434
1SQW	176	1.45521	0.996434	2.43341	0.993999
1YZ7	176	1.29542	0.992624	2.1809	0.995171
2CX6	176	1.44045	0.994086	2.41136	0.995163
2EJB	176	1.47984	0.996986	2.48216	0.992745
1X6I	176	1.14966	0.996102	2.46726	0.995052
1A58	177	1.64023	0.996755	2.50435	0.992283
1BEF	177	1.47643	0.996824	2.47275	0.991131
1RFY	177	1.11562	0.990887	2.31677	0.993786
1YW5	177	1.38736	0.99366	2.44725	0.993707
2A5M	177	1.46389	0.988455	2.50437	0.99288
2CXH	177	1.65206	0.996155	2.44667	0.992563
2D3V	177	1.5724	0.99722	2.37483	0.993808
2F1S	177	1.16521	0.992751	2.44239	0.993766
2FX0	177	1.20054	0.996542	2.38519	0.993655
2O6R	177	1.85028	0.997831	2.46521	0.993565
2GE4	177	1.27401	0.989743	2.33514	0.994844
1CDY	178	1.50864	0.995655	2.36177	0.993897
1FBQ	178	1.24275	0.993444	2.41052	0.993893
1G8E	178	1.40188	0.993687	2.44017	0.994328
1H0X	178	1.40839	0.991872	2.42248	0.993248
1HTJ	178	1.31574	0.997897	2.46033	0.993371
1NFA	178	1.33353	0.997876	2.43307	0.994897
1TKV	178	1.2771	0.99091	2.56838	0.992544
1U07	178	1.29155	0.972771	2.21135	0.996586
1XMW	178	1.3499	0.995997	2.58932	0.986185
1YBJ	178	1.55821	0.996822	2.5621	0.991128
2ADZ	178	1.18488	0.99418	2.34251	0.994873
2EGO	178	1.43819	0.9938	2.41231	0.993796
2I5H	178	1.42157	0.994235	2.40897	0.995799
2I88	178	1.25996	0.997404	2.4893	0.990337
2OIX	178	1.35028	0.995962	2.50668	0.99162
2PNM	178	1.54239	0.996915	2.49634	0.989031
1Y0K	178	1.32978	0.997075	2.49635	0.989341
2NX2	178	1.39275	0.997269	2.52024	0.990204
2JRF	178	1.16162	0.994229	2.39912	0.991978
1ILW	179	1.66895	0.996074	2.51096	0.989602
1NGL	179	1.29105	0.995356	2.54599	0.988224
1QU6	179	1.2469	0.994725	1.77384	0.978252
1XG6	179	1.45691	0.996619	2.46579	0.993422
2HP7	179	1.30729	0.994949	2.49544	0.991444
2QAI	179	1.41897	0.994184	2.44702	0.990853
2Z2I	179	1.47842	0.994358	2.52274	0.989748
1P9H	179	1.36939	0.982759	2.2903	0.992213
2JMR	179	1.63723	0.99581	2.43766	0.993475
2YUH	179	1.25529	0.987449	2.54977	0.99076
1A7M	180	1.48486	0.997052	2.57284	0.986847
1CYN	180	1.59074	0.99789	2.51264	0.991985
1JWD	180	1.29712	0.995349	2.53102	0.993559
1K4N	180	1.50076	0.993283	2.49759	0.993178
1KN3	180	1.53091	0.994507	2.52605	0.992252
1PQ1	180	1.26189	0.9967	2.54732	0.990608
1S4Z	180	1.14448	0.99566	2.47111	0.991285
2CU6	180	1.28231	0.993509	2.37695	0.994728
2FD5	180	1.38149	0.997562	2.40236	0.994552
2HQX	180	1.34007	0.995798	2.40053	0.992327
2JD3	180	1.14546	0.990214	2.5138	0.993456
2O0I	180	1.41524	0.991761	2.29255	0.993872
3COU	180	1.35051	0.989616	2.50045	0.990007
2YUD	180	1.17363	0.996799	2.55447	0.989803
1AM2	181	1.50375	0.993842	2.49274	0.993118
1BED	181	1.24492	0.996169	2.45427	0.993206
1P4S	181	1.29955	0.989633	2.58013	0.985647
1VGJ	181	1.34807	0.98924	2.4449	0.992733
1YTQ	181	1.49045	0.990425	2.10216	0.990328
1ZON	181	1.48441	0.997224	2.50122	0.991517
2DYJ	181	1.3619	0.996998	2.43914	0.994028
2SGA	181	1.70141	0.995594	2.55595	0.988477
2YY0	181	1.14504	0.995225	2.16646	0.99242
1BK1	182	1.48647	0.99517	2.55382	0.989797
1BR9	182	1.53455	0.996239	2.43077	0.992098
1F7C	182	1.30335	0.996724	2.44227	0.99398
1M1H	182	1.49679	0.984477	2.34077	0.99531
1NTC	182	1.08423	0.994787	2.39296	0.99111
1TBX	182	1.22184	0.992655	2.46588	0.994655
1ZNW	182	1.32581	0.997723	2.41274	0.992156
2YVN	182	1.41102	0.993079	2.41318	0.994301
2IN2	182	1.59188	0.996139	2.6055	0.98692
2PRU	182	1.36824	0.993255	2.60324	0.985102
2YUI	182	1.2715	0.995346	2.59978	0.983725
1A4P	183	1.13552	0.994766	2.2298	0.996662
1DGU	183	1.47034	0.996519	2.43635	0.992074
1EP0	183	1.45108	0.994737	2.52047	0.992452
1R5P	183	1.35305	0.992845	2.43797	0.994884
2BF5	183	1.52073	0.993576	2.40945	0.992881
2FL7	183	1.29309	0.992872	2.49342	0.993541
2FQ4	183	1.25666	0.994521	2.34542	0.996498
2V94	183	1.28043	0.996198	2.38772	0.992311
1IUH	183	1.38058	0.994678	2.47043	0.99198
1GE9	184	1.2623	0.997536	2.32145	0.994645
1ISE	184	1.29502	0.995654	2.26896	0.99576
1T0V	184	1.35864	0.991763	2.56861	0.987884
1UMI	184	1.4989	0.992026	2.46263	0.993337
1UXO	184	1.42225	0.995085	2.51589	0.989183
1YK9	184	1.32346	0.995077	2.46301	0.992322
2DVP	184	1.46012	0.995997	2.46288	0.993437
2P8T	184	1.41211	0.995571	2.48027	0.992304
2QKV	184	1.29085	0.987342	2.0087	0.99453
2MFN	184	1.5311	0.992038	2.27501	0.993195
2JOK	184	1.25059	0.997383	2.45865	0.992348
1CZ4	185	1.45604	0.998392	2.49792	0.991116
1EH1	185	1.28599	0.995415	2.27114	0.995811
1GBS	185	1.62579	0.998141	2.52963	0.99029
1IS1	185	1.20423	0.995825	2.25546	0.995893
1R8N	185	1.56606	0.994025	2.46176	0.993327
1ULY	185	1.13842	0.995813	2.35868	0.994443
2BVV	185	1.47092	0.993815	2.54626	0.99097
2CVB	185	1.53007	0.996039	2.52428	0.99027
2DG7	185	1.31051	0.995753	2.35925	0.991992
2E8B	185	1.45887	0.995717	2.50661	0.989974
2GS5	185	1.54622	0.996305	2.47799	0.992801
2HAF	185	1.38226	0.993402	2.50514	0.992473
2OF7	185	1.25536	0.994766	2.38682	0.99356
2P65	185	1.59723	0.995775	2.4675	0.99175
2YWJ	185	1.72396	0.995479	2.51663	0.991421
1Z81	186	1.48405	0.995479	2.5203	0.993429
1P6F	188	1.65543	0.994351	2.35644	0.99466
2YSZ	185	1.26778	0.995907	2.53954	0.9923
1AUE	186	1.11185	0.981424	2.29436	0.992492
1HGU	186	1.2535	0.994336	2.45369	0.995403
1J4X	186	1.47112	0.995001	2.53418	0.990492
1JBJ	186	1.24312	0.99674	2.50292	0.993782
1K2H	186	1.39983	0.988794	2.49231	0.993739
1KNB	186	1.7404	0.99542	2.45351	0.991602
1KSO	186	1.4659	0.997247	2.42683	0.993156
1N81	186	1.16789	0.995199	2.49039	0.993753
1PDB	186	1.47231	0.996146	2.49907	0.990469
1RYB	186	1.33497	0.988419	2.52494	0.989106
1UGN	186	1.55094	0.99708	2.38046	0.990842
1UN2	186	1.35283	0.995569	2.46255	0.993725
2000000000000	186	1.38945	0.989026	2.34585	0.996028
2GEN	186	1.23014	0.998157	2.37851	0.995259
2JNQ	186	1.40305	0.996086	2.56626	0.990182
2NN4	186	1.0526	0.986319	2.33383	0.997044
2CO5	186	1.19151	0.995532	2.43542	0.993216
2B0A	186	1.46516	0.996656	2.51877	0.9939
3CCY	186	1.1371	0.997883	2.3653	0.995021
2FIU	186	1.761	0.995119	2.46189	0.991027
2GZQ	186	1.50988	0.9969	2.50101	0.990583
1F2R	187	1.37126	0.996173	2.57987	0.986357
1KXL	187	1.40981	0.995338	2.60654	0.988769
1LMZ	187	1.28632	0.992333	2.52533	0.988598
1MKK	187	1.42558	0.996348	2.36712	0.994828
1MP2	187	1.37336	0.995599	2.45709	0.992654
1R6K	187	1.24277	0.994282	2.33773	0.995526
1R8I	187	1.24203	0.996737	2.36338	0.996007
2Z10	187	1.25232	0.995224	2.48546	0.989607
3CTA	187	1.31908	0.995598	2.37373	0.995799
2RK3	187	1.62335	0.996557	2.50803	0.98979
2G7S	187	1.2574	0.997407	2.39403	0.9943
2DHS	187	1.31735	0.995168	2.24781	0.994426
2GZO	187	1.30007	0.99612	2.56644	0.987591
1JHS	188	1.44336	0.996689	2.49577	0.992273
1KTZ	188	1.48064	0.996495	2.31226	0.993333
1MOL	188	1.35058	0.994104	2.43685	0.993182
1Q2H	188	1.17147	0.994157	2.42312	0.992416
1UFI	188	1.15544	0.993846	2.47425	0.993659
1UKF	188	1.63696	0.996896	2.51267	0.990486
1YLX	188	1.36985	0.992566	2.47132	0.99371
2AWU	188	1.56407	0.9953	2.24106	0.990641
2D7J	188	1.51561	0.995522	2.54956	0.990676
2GEE	188	1.4955	0.980142	2.24153	0.994323
2JGC	188	1.39171	0.996849	2.51775	0.992001
2OCT	192	1.32161	0.992958	2.3511	0.993342
2DO8	188	1.26372	0.994468	2.5498	0.988166
2FI2	188	1.39933	0.993548	2.64121	0.989296
1N3Y	189	1.47006	0.996982	2.51721	0.989533
1N9P	189	1.33857	0.996928	2.43997	0.991904
1NZ6	189	1.27332	0.995672	1.78451	0.966612
1RGP	189	1.30159	0.995692	2.44843	0.994777
1TFO	189	1.31312	0.995574	2.48996	0.991564
1TUA	189	1.32499	0.99231	2.40303	0.99437
2YWD	189	1.62111	0.997817	2.52689	0.990486
2JIC	189	1.49101	0.99617	2.54629	0.990104
2I3B	189	1.43384	0.995347	2.61308	0.986144
1BK7	190	1.44956	0.997842	2.5204	0.991164
1CUK	190	1.4346	0.985416	2.36718	0.996221
1IAP	190	1.25649	0.99402	2.45521	0.994046
1L0B	190	1.43236	0.995502	2.46447	0.993215
1OZO	190	1.44205	0.995032	2.52455	0.99257
1QC7	190	1.12077	0.995954	2.40328	0.993881
1TJC	190	1.2938	0.992095	2.36003	0.9956
[truncated: 3,797 more rows]

## Sheet: 7A_all
All the data using cutoff = 7A, sorted by protein length
Length (N),spectral dimension(ds) and Fractal dimenssion (df) with associated square c.c.
When more than one alternative location per atom was given, the A location was chosen
pdb	N	ds	R^2_ds	df	R^2_df
1J2V	100	1.47309	0.992139	2.35119	0.994229
1J6Q	100	1.76507	0.987145	2.45547	0.990107
1JBI	100	1.87948	0.99662	2.53695	0.980834
1NYJ	100	1.14956	0.933573	2.34969	0.995444
1RJA	100	1.7573	0.991107	2.53725	0.989014
1T1D	100	1.46234	0.991832	2.38528	0.993111
1UB9	100	1.31049	0.990127	2.34186	0.994724
1UH6	100	1.28007	0.986635	2.46731	0.986219
1V4R	100	1.58033	0.989993	2.41929	0.991439
1VER	100	1.89788	0.995492	2.36819	0.994367
1X3A	100	1.26725	0.994011	2.42695	0.991025
2A7O	100	1.45901	0.99077	2.45094	0.988109
2CE6	100	1.64166	0.978878	2.34427	0.993689
2NML	100	1.39029	0.9882	2.34066	0.994726
2YV4	100	1.80097	0.994277	2.42694	0.989696
1VHF	100	1.50441	0.990316	2.36684	0.993682
1JOS	100	1.46643	0.989665	2.32618	0.994159
3C57	100	1.22224	0.985113	2.2767	0.996791
2J4M	100	1.55679	0.983982	2.40363	0.98935
3CRD	100	1.59709	0.988709	2.55286	0.983552
2COW	100	1.26944	0.986193	2.41175	0.988178
2CQL	100	1.23739	0.98751	2.36359	0.988101
2D9O	100	1.3937	0.99531	2.43026	0.989733
2DBF	100	1.49614	0.99189	2.46821	0.987611
2DN8	100	1.11712	0.97016	2.3284	0.99343
2DO4	100	1.337	0.991423	2.4061	0.989844
2DZM	100	1.31079	0.992737	2.40851	0.990822
2E5N	100	1.25381	0.988126	2.50182	0.99091
2EDJ	100	1.72168	0.98166	2.44294	0.985502
2EDP	100	1.51317	0.993192	2.38597	0.993909
2EEH	100	1.27892	0.945136	2.3938	0.992904
2EP8	100	1.38582	0.989146	2.47791	0.985206
2F76	100	1.35525	0.986816	2.45389	0.987465
2JMP	100	1.13977	0.983034	2.42549	0.989916
2K29	100	1.57672	0.995113	2.54001	0.985905
2YQE	100	1.15819	0.994713	2.44188	0.991043
2YUZ	100	1.52332	0.991336	2.43004	0.98739
1AYD	101	1.6092	0.990729	2.40165	0.991508
1FJ7	101	1.43842	0.990131	2.43391	0.989353
1NWB	101	1.47171	0.99216	2.43463	0.992625
1QO6	101	1.44274	0.985601	2.36296	0.991087
1SE9	101	1.48064	0.990687	2.43462	0.989616
1UEZ	101	1.45116	0.979048	2.45731	0.990035
1V32	101	1.19568	0.967362	2.39385	0.993296
1V63	101	1.15083	0.988043	2.23098	0.992887
1VJ6	101	1.92649	0.995311	2.51889	0.984712
1X2L	101	1.28157	0.986962	2.44164	0.988578
1XN9	101	1.23907	0.985198	2.34824	0.992626
1XO3	101	1.80065	0.994406	2.47846	0.991471
2JA4	101	1.74564	0.989764	2.38834	0.992585
2PE8	101	1.62783	0.990822	2.3999	0.990671
2YZU	101	1.67164	0.992231	2.41105	0.992958
1SJV	102	1.31171	0.994065	2.29218	0.994438
2OV6	101	1.26086	0.993817	2.22923	0.990676
2E5E	101	1.56799	0.989114	2.38742	0.987842
2CQ1	101	1.18774	0.959533	2.44728	0.988302
2CQK	101	1.22978	0.974539	2.40277	0.990957
2CSF	101	1.21264	0.990006	2.46699	0.988746
2D2W	101	1.42032	0.987458	2.54155	0.988155
2DO7	101	1.19258	0.994707	2.32547	0.993975
2E60	101	1.16903	0.973842	2.43921	0.991495
2EDK	101	1.52033	0.968529	2.38485	0.993323
2EED	101	1.71038	0.973306	2.39657	0.987183
2ENK	101	1.24275	0.995674	2.28685	0.991265
2FC9	101	1.22127	0.951079	2.50896	0.986236
2HVZ	101	1.41146	0.98094	2.33307	0.995323
2JON	101	1.65008	0.992535	2.45194	0.988852
2OA4	101	1.23411	0.99595	2.43544	0.989279
2YT7	101	1.4769	0.98436	2.39849	0.992551
1BHU	102	1.9161	0.976678	2.49876	0.985927
1EQK	102	1.37081	0.990933	2.4519	0.991983
1JJG	102	1.39537	0.992324	2.1682	0.987175
1JT8	102	1.44076	0.990534	2.47786	0.988264
1KN5	102	1.45459	0.958979	2.47068	0.99247
1N02	102	1.98874	0.989733	2.44131	0.991183
1NM4	102	1.82884	0.991589	2.42264	0.98563
1O5J	102	1.47908	0.994324	2.36497	0.99393
1P1L	102	1.55942	0.992324	2.34289	0.994437
1P68	102	1.68793	0.993126	2.45647	0.993368
1R57	102	1.43505	0.993184	2.44571	0.987715
1SS6	102	1.3133	0.982248	2.46875	0.985377
1TD4	102	1.74363	0.995299	2.40081	0.992714
1TUL	102	1.67066	0.988068	2.35273	0.994192
1UL7	102	1.51809	0.987964	2.40983	0.99294
1V5O	102	1.33369	0.990175	2.4282	0.989264
1VCS	102	1.22881	0.988312	2.35702	0.993794
1X4D	102	1.36236	0.989672	2.46974	0.986467
1X5S	102	1.33302	0.988578	2.41659	0.991964
1XU0	102	1.3993	0.994149	2.48826	0.987874
1YEL	102	1.54984	0.992755	2.41695	0.993223
1YWX	102	1.34516	0.992926	2.42052	0.991699
1Z9V	102	1.73351	0.989073	2.44264	0.987636
2BA3	102	1.11911	0.959102	2.25548	0.99344
2NO2	102	1.02085	0.974397	1.49919	0.962841
2VT1	102	1.40256	0.987488	2.42318	0.990892
1FHG	102	1.71083	0.990902	2.35709	0.995711
2HGL	102	1.77482	0.991353	2.52894	0.984791
2JOB	102	1.59074	0.995292	2.46001	0.989596
2CO9	102	1.08805	0.968169	2.16069	0.993189
2CQB	102	1.16671	0.967105	2.40399	0.99329
2CTF	102	1.10027	0.992577	2.28386	0.991431
2D90	102	1.4729	0.99135	2.42861	0.992847
2DA6	102	1.46868	0.995456	2.44418	0.986406
2DBH	102	1.28465	0.993787	2.43348	0.990828
2DK6	102	1.2087	0.983734	2.34713	0.994133
2DLG	102	1.20334	0.963264	2.38019	0.989507
2DNO	102	1.20415	0.942973	2.47433	0.986367
2EDR	102	1.43146	0.954882	2.45643	0.988897
2EDT	102	1.35542	0.971156	2.4324	0.990537
2EO1	102	1.60882	0.995253	2.45383	0.989938
2FC8	102	1.1902	0.952185	2.41353	0.99199
2FEB	102	1.57174	0.986713	2.49204	0.989986
2JO8	102	1.42322	0.991768	2.10296	0.990721
2JUA	102	1.70594	0.996643	2.44778	0.991418
2YRL	102	1.43137	0.980379	2.3694	0.990674
1AG4	103	1.65071	0.973939	2.54437	0.986244
1F68	103	1.259	0.989614	2.47601	0.988612
1J8C	103	1.27342	0.985348	2.30361	0.992613
1PUL	103	1.40077	0.989808	2.36825	0.991532
1R6Y	103	1.55627	0.991164	2.29939	0.995461
1S6D	103	1.53989	0.990638	2.46507	0.991941
1S79	103	1.28002	0.992514	2.44142	0.989055
1S7A	103	1.44971	0.991675	2.46603	0.99049
1TE7	103	1.52054	0.991067	2.43775	0.990557
1UEP	103	1.32367	0.963407	2.44748	0.990426
1UFX	103	1.42234	0.986369	2.49438	0.987977
1V5L	103	1.5002	0.99018	2.46063	0.988512
1WUZ	103	1.64848	0.98978	2.48211	0.986835
1WWB	103	1.28022	0.987109	2.24465	0.996143
1X44	103	1.41073	0.978631	2.43754	0.99012
1Y9O	103	1.53042	0.989051	2.42096	0.992692
2D1V	103	1.61017	0.993008	2.38503	0.993972
2EA9	103	1.57436	0.994518	2.4418	0.988822
2O85	103	1.65118	0.989784	2.3743	0.993123
1SBX	103	1.33803	0.993552	2.37081	0.993676
2CQ0	103	1.26174	0.971918	2.48561	0.987273
2CQ3	103	1.12451	0.966671	2.39119	0.991619
2CQG	103	1.12138	0.976439	2.42555	0.989339
2CQI	103	1.1789	0.95381	2.43953	0.987281
2CU1	103	1.25935	0.997459	2.45711	0.987954
2D9P	103	1.12755	0.966537	2.3926	0.991865
2DBG	103	1.2156	0.99072	2.5093	0.987677
2DGU	103	1.24085	0.981935	2.3298	0.985787
2DKU	103	1.38555	0.972792	2.39274	0.994633
2DL9	103	1.55047	0.994478	2.47682	0.982871
2DNG	103	1.13128	0.965084	2.43427	0.989659
2DNM	103	1.13504	0.960196	2.41348	0.9923
2E8O	103	1.20335	0.995489	2.34311	0.993874
2EDF	103	1.46175	0.983255	2.43667	0.988257
2EDY	103	1.77573	0.98239	2.51931	0.986927
2EQN	103	1.57608	0.988654	2.47847	0.98914
2EQS	103	1.37519	0.993276	2.47251	0.985109
2EVN	103	1.5304	0.996754	2.51594	0.984774
2HGA	103	1.51844	0.988218	2.28644	0.994738
2I9H	103	1.66879	0.988573	2.55499	0.989081
2RM4	103	1.24867	0.983724	2.29912	0.992873
2JZK	103	1.92452	0.990888	2.44184	0.991622
1BPV	104	1.96714	0.991726	2.51192	0.987344
1CN7	104	1.52715	0.985986	2.5275	0.97993
1FJD	104	1.8565	0.981374	2.56397	0.985892
1IXD	104	1.34099	0.983717	2.44013	0.986386
1JRM	104	1.90099	0.99058	2.5345	0.987882
1JYR	104	1.52834	0.986646	2.41751	0.992366
1KVN	104	1.40481	0.993192	2.40999	0.990488
1MIL	104	1.47677	0.973818	2.40735	0.991122
1P1T	104	1.49462	0.98869	2.50937	0.98447
1QAD	104	1.61435	0.990628	2.42946	0.991487
1SUH	104	1.67341	0.991867	2.41781	0.990199
1Z5F	104	1.66324	0.991683	2.44775	0.991076
2ACM	104	1.69087	0.989957	2.43714	0.990798
2E0Q	104	1.60935	0.988864	2.42078	0.992388
2YXY	104	1.66694	0.994891	2.33876	0.994904
4RNT	104	1.66029	0.991556	2.4357	0.989424
1GXQ	105	1.59428	0.988632	2.38022	0.99583
2R48	104	1.7617	0.991379	2.42794	0.990024
1CEW	108	1.63044	0.994129	2.31944	0.994027
1TGR	104	1.53115	0.98685	2.34239	0.995213
2CTK	104	1.07834	0.983456	2.26923	0.991457
2DHG	104	1.25207	0.972549	2.43105	0.98724
2DHX	104	1.23202	0.983458	2.31117	0.992781
2DJT	104	1.44604	0.995594	2.37651	0.990674
2DKM	104	1.39522	0.982727	2.43617	0.98781
2DLE	104	1.34139	0.98325	2.37699	0.990751
2DOA	104	1.32262	0.986685	2.47423	0.9902
2E6P	104	1.43729	0.978459	2.43388	0.990796
2ENY	104	1.51798	0.979372	2.38585	0.991572
2FJJ	104	1.60025	0.9873	2.47892	0.988308
2K0M	104	1.36952	0.991511	2.48162	0.983443
1AAJ	105	1.9031	0.992458	2.39804	0.992776
1ERV	105	1.54747	0.983841	2.42245	0.993204
1FUS	105	1.75158	0.995076	2.43349	0.9905
1JHB	105	1.59399	0.991599	2.53981	0.985225
1KTE	105	1.56886	0.98893	2.39444	0.992643
1M5I	105	1.30516	0.988469	2.09667	0.995061
1N6Z	105	1.5671	0.990927	2.41757	0.991183
1O13	105	1.69217	0.983739	2.43121	0.991306
1PU3	105	1.8151	0.987955	2.43686	0.991714
1S5Q	105	1.29427	0.99184	2.42413	0.993036
1T4Y	105	1.21306	0.988216	2.41587	0.992572
1UHU	105	1.31676	0.984585	2.50672	0.989518
1V2Y	105	1.327	0.980653	2.45714	0.989787
1WWC	105	1.24903	0.987863	2.25695	0.99575
1X5U	105	1.42698	0.990284	2.51961	0.987246
2FD4	105	1.67221	0.994799	2.4226	0.992062
2HPL	105	1.56431	0.996021	2.40007	0.992823
2RB6	105	1.53995	0.9819	2.3174	0.995523
3B33	105	1.46743	0.983579	2.347	0.993673
1TQG	105	1.42558	0.987634	2.45129	0.991366
2GMG	105	1.30707	0.989712	2.37516	0.989651
2JN9	105	1.47443	0.987937	2.43902	0.990552
2NLW	105	1.32525	0.983891	2.38685	0.995241
2CUM	105	1.29866	0.980837	2.40386	0.99009
2DH7	105	1.34734	0.988162	2.44265	0.989909
2DH8	105	1.53634	0.994536	2.4282	0.991391
2DIC	105	1.64871	0.961516	2.40095	0.988838
2DNH	105	1.31773	0.986598	2.42182	0.990899
2DNK	105	1.3555	0.981901	2.41221	0.990133
2EE6	105	1.46063	0.984414	2.33383	0.99405
2EKJ	105	1.54062	0.982562	2.45471	0.984509
2EQX	105	1.31087	0.983327	2.46966	0.990313
2YSR	105	1.40145	0.979415	2.41172	0.991034
1A1X	106	1.61716	0.992873	2.41471	0.993299
1CE0	106	1.21367	0.981531	2.29966	0.996908
1EW4	106	1.50421	0.989363	2.36899	0.994998
1FYC	106	1.36338	0.969165	2.3487	0.98846
1G7D	106	1.54753	0.989111	2.43574	0.993966
1HKS	106	1.44192	0.990287	2.45211	0.988284
1JBG	106	1.21615	0.982713	2.20302	0.997013
1M58	106	1.63363	0.98694	2.4133	0.990541
1MKH	106	1.59046	0.995943	2.35121	0.991927
1MPH	106	1.62525	0.984226	2.50085	0.984474
1SA8	106	1.70973	0.994179	2.39294	0.989872
1V2Z	106	1.33125	0.990598	2.35776	0.996661
1WX7	106	1.31789	0.990947	2.3922	0.991301
1X4X	106	1.41114	0.978882	2.42467	0.989489
1YZA	106	1.32155	0.99034	2.26052	0.995448
1Z0R	106	1.68402	0.98144	2.52067	0.990926
2FRG	106	1.6757	0.990791	2.37959	0.993557
2HH6	106	1.16757	0.990586	2.27015	0.996
2JW5	106	1.68001	0.995605	2.50171	0.988758
2DJM	106	1.60841	0.990136	2.51732	0.989174
2D9S	106	1.08551	0.989691	2.44708	0.989868
2DGP	106	1.31777	0.982359	2.40397	0.992303
2DJU	106	1.47632	0.982035	2.4423	0.990847
2DLT	106	1.56018	0.991819	2.38828	0.990199
2DO6	106	1.19571	0.968999	2.48501	0.987255
2E9I	106	1.37412	0.985476	2.26149	0.991551
2ED8	106	1.5924	0.958119	2.44525	0.989102
2EEB	106	1.5843	0.985471	2.3578	0.990854
2EEI	106	1.4117	0.994843	2.48255	0.983762
2HG6	106	1.49626	0.991516	2.43644	0.988202
2JPF	106	1.34093	0.985763	2.45668	0.988603
2OFG	106	1.14808	0.98405	1.82788	0.976207
1BET	107	1.57179	0.987304	2.16486	0.995788
1DBY	107	1.66406	0.98731	2.54304	0.987899
1EJ5	107	1.36792	0.989636	2.47316	0.989489
1GH2	107	1.66836	0.993605	2.43117	0.992996
1I17	107	1.45561	0.993048	2.422	0.989853
1IE5	107	1.6714	0.977205	2.44142	0.987341
1IG6	107	1.2757	0.986249	2.49448	0.985089
1IMU	107	1.44519	0.984344	2.37659	0.991752
1KR4	107	1.51075	0.991041	2.36181	0.99434
1KS6	107	1.86322	0.988821	2.54895	0.989945
1KVZ	107	1.65615	0.992964	2.46497	0.991235
1M1S	107	1.71291	0.991046	2.3279	0.995144
1M7T	107	1.60719	0.994752	2.53956	0.985781
1NNV	107	1.36422	0.987324	2.48507	0.991017
1NSO	107	1.5657	0.993113	2.48437	0.98604
1RMJ	107	1.4105	0.958765	2.33979	0.989988
1SHA	107	1.63086	0.978316	2.42366	0.992485
1U5L	107	1.54895	0.990814	2.46692	0.990272
1UHP	107	1.39202	0.967505	2.46611	0.990052
1WPA	107	1.41059	0.982742	2.11678	0.994894
1WWX	107	1.12993	0.978569	2.47821	0.991752
1X1M	107	1.24737	0.986818	2.41483	0.991212
1X5A	107	1.3181	0.988415	2.42728	0.989462
1X8S	107	1.78689	0.993299	2.38571	0.994397
1ZKZ	107	1.62296	0.988894	2.17552	0.995878
1ZL8	107	1.32885	0.991098	2.43526	0.993439
2H2C	107	1.58833	0.987256	2.3268	0.995681
2R39	107	1.67028	0.989552	2.29254	0.995677
2COF	107	1.39486	0.981782	2.47977	0.989141
2CPH	107	1.33461	0.987335	2.412	0.989276
2DHM	107	1.17163	0.989095	2.37805	0.993527
2DN7	107	1.37362	0.971549	2.42745	0.991928
2EDQ	107	1.32055	0.984063	2.35295	0.993967
2EDW	107	1.57279	0.980453	2.33468	0.994443
2GQH	107	1.42144	0.9856	2.35817	0.993218
2H7T	107	1.30803	0.995066	2.34125	0.989318
2PP4	107	1.29812	0.985288	2.37418	0.990265
2E0G	107	1.1618	0.992987	2.02514	0.977705
1AC0	108	1.76123	0.988064	2.49507	0.993593
1ACX	108	1.86595	0.989646	2.33212	0.993974
1BKR	108	1.38886	0.990227	2.46784	0.989351
1C3Y	108	1.49955	0.986028	2.42275	0.98871
1H3Z	108	1.66394	0.992838	2.50981	0.9899
1H67	108	1.60705	0.992827	2.52333	0.98593
1HKF	108	1.67255	0.986859	2.4209	0.992994
1JPC	108	1.82062	0.988695	2.36193	0.994313
1KKG	108	1.34767	0.980618	2.43711	0.989266
1L1S	108	1.61331	0.995434	2.41577	0.99076
1PD3	108	1.39622	0.987837	2.40126	0.994521
1Q7X	108	1.7012	0.978772	2.54157	0.986194
1SJR	108	1.55851	0.989501	2.475	0.992584
1THX	108	1.65326	0.992928	2.40834	0.992015
1V5J	108	1.68319	0.979856	2.46563	0.990253
1V64	108	1.19015	0.975722	2.27564	0.989995
1XG8	108	1.44036	0.991278	2.42227	0.992304
1XSF	108	1.53347	0.993819	2.46417	0.990119
1YH5	108	1.41431	0.983618	2.39316	0.993427
1YHF	108	1.55225	0.993702	2.30437	0.993853
1Z9W	108	1.56194	0.990265	2.35826	0.994467
2COQ	108	1.91805	0.99608	2.38029	0.994708
2H36	108	1.51386	0.991818	2.2869	0.996836
2Q82	108	1.43723	0.991602	2.32956	0.988636
3SSI	108	1.75733	0.989702	2.35234	0.994374
2I1U	108	1.6552	0.993944	2.40852	0.993674
2B02	108	1.7039	0.98696	2.37582	0.994649
2FY9	108	1.87825	0.993227	2.59195	0.98323
2JNT	108	1.57379	0.995327	2.52478	0.987413
2CQY	108	1.30867	0.994514	2.3492	0.990912
2D92	108	1.57564	0.989136	2.4608	0.990619
2DGQ	108	1.20178	0.974912	2.43156	0.99205
2DJ4	108	1.58104	0.983972	2.36351	0.993492
2DJS	108	1.60549	0.959412	2.48052	0.988052
2DM4	108	1.62883	0.975706	2.46582	0.988663
2DM7	108	1.56026	0.978919	2.41426	0.987229
2DNE	108	1.43556	0.98649	2.40678	0.9928
2DNF	108	1.62678	0.99511	2.49861	0.989558
2DNN	108	1.37536	0.985761	2.47052	0.990549
2EE3	108	1.27458	0.984227	2.38316	0.992881
2H2M	108	1.42524	0.994916	2.43447	0.992872
2I8N	108	1.21815	0.993165	2.42362	0.986527
2JNZ	108	1.728	0.995526	2.4327	0.991511
2JQO	108	1.5117	0.989761	2.47756	0.991129
2JRS	108	1.40363	0.994675	2.42333	0.989807
2JVA	108	1.40412	0.988684	2.44372	0.987915
2NLN	108	1.71903	0.994657	2.52767	0.99115
2OGH	108	1.30558	0.989012	2.27619	0.990769
2RN7	108	1.00434	0.988937	2.0524	0.983944
1DDW	109	1.63142	0.992067	2.38487	0.993307
1KQL	109	1.11475	0.97235	2.02744	0.989961
1OH1	109	1.6845	0.996054	2.39201	0.994295
1SM7	109	1.65296	0.995095	2.47755	0.988969
1T0G	109	1.60384	0.983316	2.48692	0.994004
1UHW	109	1.53153	0.990794	2.51917	0.981747
1VPZ	109	1.59581	0.992235	2.3317	0.992445
1X4A	109	1.17651	0.985673	2.51454	0.983258
1X4G	109	1.44912	0.994564	2.48797	0.989931
1X5X	109	1.43389	0.984667	2.48172	0.988952
1ZZP	109	1.51391	0.990724	2.45863	0.989833
2CWP	109	1.4451	0.980095	2.38605	0.99267
2NSC	109	1.09909	0.99449	2.23726	0.995462
2R2Y	109	1.5458	0.980309	2.39478	0.994371
2J6B	109	1.68986	0.994727	2.40659	0.99125
2FO3	109	1.46946	0.986841	2.36574	0.993985
2COP	109	1.3158	0.992367	2.43844	0.990653
2COU	109	1.46866	0.990707	2.55973	0.985979
2CR5	109	1.39645	0.987182	2.39007	0.994504
2CTW	109	1.33809	0.991754	2.34564	0.989155
2D96	109	1.39207	0.993192	2.31479	0.993737
2D9B	109	1.26889	0.98781	2.40069	0.989685
2DIS	109	1.51897	0.989077	2.45125	0.990766
2DZK	109	1.28506	0.994612	2.42203	0.989406
2E7H	109	1.51159	0.982876	2.42538	0.991793
2FQH	109	1.54304	0.983208	2.44718	0.992667
2GVS	109	1.39686	0.993085	2.42877	0.989372
2YT6	109	1.24493	0.989009	2.4365	0.990522
1A5J	110	1.2513	0.988693	2.04983	0.991759
1AUU	110	1.4884	0.913983	2.50037	0.993588
1BC4	110	1.42015	0.988415	2.40759	0.993501
1BYW	110	1.85056	0.992414	2.3742	0.992392
1EXG	110	1.75988	0.985128	2.39324	0.991831
1S04	110	1.59722	0.98916	2.53664	0.981961
1UJR	110	1.16349	0.990578	2.28362	0.993804
1UM1	110	1.48236	0.991321	2.47203	0.99107
1WXP	110	1.39752	0.992067	2.4262	0.993552
1X5Q	110	1.40913	0.986195	2.45207	0.989683
1YGO	110	1.22425	0.987441	2.44207	0.989558
1ZK9	110	1.02718	0.9833	2.09188	0.996414
1ZOX	110	1.81522	0.992087	2.4392	0.991956
2AVG	110	1.96597	0.996531	2.43836	0.99334
2BYE	110	1.40302	0.994207	2.43949	0.991782
2GNC	110	1.77749	0.982542	2.35489	0.993906
3CNU	110	1.39869	0.975855	2.36303	0.99486
2JX3	110	1.5406	0.99237	2.41149	0.990706
2CQ8	110	1.38312	0.994369	2.46301	0.990123
2CRZ	110	1.62716	0.963205	2.45524	0.990747
2DAQ	110	1.31597	0.992996	2.47771	0.990542
2DB8	110	1.43344	0.984444	2.45583	0.989722
2DIQ	110	1.16238	0.985342	2.45389	0.991282
2DM2	110	1.42011	0.978682	2.42903	0.987283
2DM3	110	1.58258	0.975782	2.40143	0.988714
2EDL	110	1.32817	0.971358	2.33764	0.991966
2EKX	110	1.43882	0.992661	2.47018	0.989529
2H7A	110	1.27688	0.990791	2.24637	0.990707
2JMK	110	1.51678	0.993955	2.43926	0.992289
2JO6	110	1.6725	0.994039	2.54904	0.98472
2K0Z	110	1.57427	0.993656	2.53295	0.991615
2YUW	110	1.59902	0.96265	2.47176	0.988439
2JV3	110	1.45745	0.994656	2.51848	0.991523
2JP0	110	1.84021	0.994075	2.52018	0.985082
1EIW	111	1.46065	0.992856	2.48779	0.987128
1JI8	111	1.31692	0.99295	2.46439	0.984015
1JSG	111	1.63831	0.99187	2.40884	0.994032
1MP1	111	1.57277	0.993313	2.48672	0.990628
1NYN	111	1.30527	0.987221	2.37758	0.989124
1P6S	111	1.49449	0.99266	2.41332	0.993736
1PFC	111	1.50787	0.994736	2.34933	0.994995
1PJW	111	1.4811	0.987281	2.42199	0.989295
1PXF	111	1.43812	0.994828	2.34403	0.994147
1ROA	111	1.55637	0.983623	2.35488	0.994544
1SFP	111	1.99272	0.996052	2.39344	0.994017
1TDP	111	1.56329	0.995953	2.46246	0.991719
1TE4	111	1.79028	0.99036	2.45377	0.989441
1TSJ	111	1.64431	0.981603	2.32193	0.99342
1UJU	111	1.38434	0.988516	2.47063	0.99044
1UK5	111	1.4445	0.97528	2.38536	0.990232
1VAE	111	1.39128	0.990729	2.37087	0.994419
1X4H	111	1.32739	0.990221	2.3854	0.990974
1X5L	111	1.65799	0.974016	2.49091	0.988694
1X5Y	111	1.54184	0.985676	2.53457	0.983811
2YWZ	111	1.84949	0.990933	2.38586	0.994123
2NWV	111	1.37303	0.987463	2.37096	0.995065
2FB6	111	1.42196	0.990971	2.37102	0.994574
2V1N	111	1.3724	0.987099	2.50646	0.986817
2CPI	111	1.23991	0.986393	2.44724	0.988144
2CT6	111	1.31663	0.987013	2.5205	0.989078
2D7O	111	1.48525	0.978353	2.35067	0.991406
2D7Q	111	1.6165	0.974668	2.35348	0.992284
2DCE	111	1.39754	0.99583	2.4716	0.988754
2DGY	111	1.26061	0.992416	2.52171	0.986819
2DI8	111	1.55341	0.97632	2.39544	0.990147
2DLU	111	1.43558	0.988546	2.45616	0.989874
2EO3	111	1.54083	0.991659	2.592	0.986073
2HJQ	111	1.38964	0.989436	2.07496	0.991988
2YQF	111	1.27628	0.987805	2.32898	0.994653
2JZL	111	1.56984	0.987314	2.46958	0.991869
1AAP	112	1.88953	0.987897	2.38573	0.991373
1I3Z	112	1.81727	0.992909	2.42865	0.992408
1IRG	112	1.33785	0.994428	2.39504	0.993427
1J26	112	1.42651	0.991456	2.41224	0.989558
1JLI	112	1.7481	0.99572	2.49337	0.993726
1O3X	112	1.33529	0.991135	2.26107	0.996046
1Q10	112	1.88204	0.975215	2.44099	0.991833
1QAU	112	1.66246	0.986199	2.32056	0.993973
1TXP	112	1.51427	0.99291	2.54116	0.981878
1X0H	112	1.28176	0.991858	2.38639	0.992399
1X4F	112	1.31506	0.989658	2.47171	0.990831
1X5R	112	1.53142	0.9863	2.44404	0.98951
1YGM	112	1.56801	0.990635	2.42675	0.994681
1YX3	112	1.48988	0.992	2.55044	0.986003
1YX4	112	1.02201	0.989859	1.7411	0.976711
2ASW	112	1.63751	0.979181	2.52379	0.989884
2DB7	112	1.2229	0.98243	2.36126	0.995978
2FQL	112	1.46296	0.990683	2.30174	0.99677
2IDY	112	1.52018	0.995797	2.3748	0.992852
2NMS	112	1.82607	0.992933	2.42703	0.992597
2PII	112	1.48787	0.986163	2.30082	0.995157
2R33	112	1.81073	0.975214	2.32889	0.993872
2TGI	112	1.66883	0.989779	2.24701	0.995768
3C4S	112	1.90733	0.99333	2.21578	0.996809
2OG3	112	1.78889	0.994096	2.45348	0.992086
1T00	112	1.73806	0.993907	2.41453	0.992555
2H0P	112	1.71193	0.987833	2.41177	0.993266
2COC	112	1.53446	0.993456	2.47424	0.990117
2COY	112	1.20791	0.991468	2.32175	0.989969
2CRQ	112	1.322	0.991261	2.40455	0.994136
2CTQ	112	1.12094	0.98214	2.33633	0.994218
2CUI	112	1.30738	0.989652	2.42524	0.990381
2D7P	112	1.48483	0.99113	2.43508	0.98726
2DIT	112	1.37322	0.987394	2.49578	0.988711
2E6J	112	1.57763	0.984512	2.40111	0.98739
2E6Q	112	1.47893	0.967727	2.45404	0.988115
2E7O	112	1.35472	0.989141	2.4714	0.99142
2EBU	112	1.48223	0.992421	2.46458	0.989776
2G7J	112	1.67467	0.990303	2.5798	0.980737
1IJZ	113	1.55729	0.992706	2.43089	0.990381
1N3G	113	1.39214	0.985109	2.36027	0.99219
1NOA	113	1.79045	0.986857	2.38623	0.990693
1OWX	113	1.4668	0.987093	2.45713	0.995569
1PLS	113	1.57208	0.987213	2.5219	0.988076
1R26	113	1.50154	0.989412	2.41288	0.992631
1TI3	113	1.67776	0.992374	2.48686	0.987812
1TVM	113	1.21756	0.985916	2.31949	0.994641
1UIL	113	1.26397	0.985098	2.43443	0.989491
1UM7	113	1.33868	0.984775	2.51646	0.984648
1V9J	113	1.21337	0.990229	2.28938	0.991832
1VA8	113	1.37941	0.984129	2.41642	0.994428
1X5J	113	1.42379	0.970668	2.41541	0.992619
1XHS	113	1.55013	0.988258	2.49265	0.986467
1XNE	113	1.35833	0.990796	2.4822	0.987614
1Y7X	113	1.536	0.985542	2.45977	0.987578
2ALB	113	1.71739	0.993955	2.5418	0.985802
2CXY	113	1.28457	0.988818	2.38911	0.994457
2HC8	113	1.5436	0.952661	2.40817	0.992616
2QVT	113	1.89828	0.995225	2.3873	0.994066
2D4L	113	1.64388	0.990543	2.34786	0.992862
2COK	113	1.54367	0.994545	2.51482	0.985831
2CPC	113	1.4603	0.987927	2.364	0.992805
2CPE	113	1.40676	0.981432	2.3876	0.99481
2DGZ	113	1.31685	0.991625	2.47715	0.989289
2DIA	113	1.33242	0.970072	2.40937	0.990882
2DLW	113	1.36783	0.983709	2.46487	0.988792
2DS4	113	1.69604	0.990813	2.37104	0.992378
2E2W	113	1.42086	0.991167	2.49305	0.987942
2E7M	113	1.36985	0.980824	2.40041	0.988209
2EDH	113	1.33215	0.986082	2.37674	0.989893
2G5M	113	1.48505	0.983392	2.40858	0.989745
2IVW	113	1.25539	0.993153	2.3922	0.986118
2O3D	113	1.27601	0.988483	2.36409	0.994026
2YS1	113	1.46793	0.983328	2.53363	0.984375
2JQA	149	1.36209	0.991359	2.45341	0.986493
1AKP	114	1.622	0.994501	2.36395	0.988262
1BLJ	114	1.59533	0.99342	2.49602	0.992184
1E6I	114	1.39359	0.994379	2.38745	0.994085
1ENW	114	1.16307	0.981988	2.35578	0.992652
1HBW	114	1.20093	0.988814	2.102	0.993799
1HV2	114	1.48624	0.9868	2.53553	0.986279
1LL8	114	1.57446	0.99262	2.43712	0.993405
1P65	114	1.32449	0.987814	2.3404	0.995588
1SR3	114	1.55596	0.989087	2.48895	0.988971
1UEW	114	1.24748	0.98673	2.44277	0.988133
1V9V	114	1.48966	0.99489	2.4528	0.992058
1WQ6	114	0.990202	0.961603	1.97276	0.993402
1X4Y	114	1.54204	0.969174	2.49078	0.989683
1X5N	114	1.45777	0.988132	2.51156	0.985001
1X5O	114	1.38408	0.992212	2.46832	0.986675
1XFL	114	1.47152	0.989261	2.50245	0.990518
1Y6D	114	1.52556	0.991917	2.38449	0.993767
1YNX	114	1.6038	0.9883	2.49431	0.988297
2APN	114	1.57266	0.991368	2.45528	0.992738
2J8A	114	1.44503	0.990922	2.43315	0.993798
2O0Q	114	1.57759	0.987723	2.41856	0.991357
2P2E	114	1.69742	0.994582	2.40987	0.993274
2PLN	114	1.54425	0.994753	2.39343	0.989902
2QGO	114	1.69517	0.994791	2.42283	0.993385
2RHE	114	1.72448	0.991719	2.38199	0.994575
2P61	114	1.26632	0.986184	2.33179	0.996259
1SAU	114	1.58761	0.99085	2.47213	0.992414
2CPY	114	1.41626	0.993533	2.46941	0.98631
2CQ2	114	1.34517	0.980834	2.49819	0.988472
2CQ4	114	1.33956	0.990073	2.46188	0.98892
2CQV	114	1.51336	0.990518	2.43373	0.987482
2D8I	114	1.3364	0.987308	2.39233	0.990214
2DA0	114	1.38193	0.986091	2.4576	0.990509
2DCR	114	1.60309	0.987718	2.44599	0.993649
2DNL	114	1.46582	0.995432	2.42586	0.994658
2DO0	114	1.26042	0.991252	2.29883	0.991786
2EDE	114	1.52162	0.96742	2.48199	0.990542
2EDZ	114	1.55331	0.991034	2.52088	0.987124
2EE0	114	1.54763	0.992773	2.38466	0.992701
2EJE	114	1.2994	0.985271	2.45165	0.986361
2YRP	114	1.49597	0.99202	2.42535	0.99164
1D4T	115	1.67183	0.978949	2.43473	0.992076
1EGX	115	1.81502	0.990718	2.48401	0.992556
1KLP	115	1.36271	0.989771	2.4449	0.993215
1NEU	115	1.83849	0.993798	2.37874	0.993919
1O7Z	115	1.60641	0.990688	2.3456	0.995525
1UN3	115	1.89541	0.987941	2.38955	0.994741
1X5Z	115	1.42391	0.981369	2.41633	0.989852
1YKA	115	1.66194	0.983007	2.54013	0.985895
1ZDV	115	1.72401	0.981614	2.45693	0.984748
1ZUB	115	1.71767	0.988136	2.48689	0.991238
2AIF	115	1.47173	0.987185	2.43362	0.990209
2E7V	115	1.42455	0.98262	2.34555	0.995405
2QJX	115	1.51206	0.994324	2.4447	0.988221
2VPK	115	1.503	0.99208	2.43159	0.990742
3CPK	115	1.78386	0.998077	2.43335	0.991159
2COD	115	1.37325	0.990022	2.45637	0.989702
2CPX	115	1.32377	0.99588	2.37957	0.992591
2CPZ	115	1.34883	0.983116	2.50479	0.988853
2CR6	115	1.46867	0.987162	2.39977	0.992214
2CUH	115	1.33756	0.983862	2.34099	0.990185
2D7M	115	1.63081	0.984137	2.3967	0.992871
2DGO	115	1.21415	0.984075	2.41291	0.983759
2DN6	115	1.37287	0.984622	2.47409	0.989296
2DO9	115	1.12003	0.985852	2.41023	0.990615
2EEA	115	1.28968	0.986618	2.271	0.993341
2HW0	115	1.43655	0.981583	2.51514	0.989413
1A57	116	1.70122	0.993173	2.41382	0.990795
1AUZ	116	1.75191	0.994335	2.47713	0.994916
1BEA	116	1.62166	0.990923	2.42257	0.992882
1EV0	116	1.29905	0.985434	2.52843	0.986573
1G2Y	116	1.38532	0.987682	2.27549	0.992948
1HCV	116	1.87681	0.994506	2.4523	0.988785
1NPU	116	1.82935	0.9923	2.42445	0.994865
1NXO	116	1.58567	0.990775	2.43106	0.992381
1RDU	116	1.74091	0.993323	2.52269	0.991118
1SR2	116	1.22572	0.979603	2.29786	0.989464
1TOZ	116	1.78064	0.986108	2.09047	0.992483
1UF0	116	1.30118	0.988618	2.46406	0.991371
1WXA	116	1.42023	0.993754	2.50445	0.990778
1X4B	116	1.27226	0.99075	2.40531	0.99525
1X5G	116	1.42135	0.979121	2.42554	0.990316
1XTE	116	1.28388	0.985168	2.36319	0.99537
1ZYI	116	1.42833	0.986859	2.37987	0.992757
2A08	116	1.76492	0.989756	2.42727	0.992402
2B87	116	1.77252	0.992849	2.56878	0.990732
2BGP	116	1.81623	0.98798	2.51758	0.990665
2BYF	116	1.47428	0.987671	2.47837	0.991981
2C34	116	1.50539	0.98127	2.44428	0.991661
2CWJ	116	1.57227	0.987708	2.38254	0.994058
2HSX	116	1.73785	0.998139	2.53684	0.989778
2REA	116	1.33229	0.987756	2.37603	0.994526
2Z14	116	1.34892	0.98702	2.39887	0.995179
1YS5	156	1.64652	0.990802	2.44903	0.985572
2CQD	116	1.27016	0.992456	2.39491	0.990937
2CQU	116	1.28194	0.990502	2.43979	0.987585
2DL1	116	1.28323	0.987418	2.31694	0.993406
2DM8	116	1.53602	0.987233	2.43623	0.990072
2DMC	116	1.23388	0.981783	2.33137	0.991717
2EDB	116	1.46657	0.978443	2.43067	0.992443
2F1E	116	1.83482	0.989574	2.35933	0.993969
2GOW	116	1.59416	0.985599	2.47031	0.988514
2HVU	116	1.17463	0.987624	2.32573	0.991216
2JZJ	116	1.80606	0.991375	2.45355	0.992028
1B1U	117	1.69553	0.980635	2.44034	0.991785
1D6T	117	1.68456	0.994104	2.42951	0.992634
1FM5	117	1.76319	0.991079	2.49427	0.992277
1K0H	117	1.31776	0.988097	2.2799	0.994584
1KMD	117	1.43911	0.995878	2.47411	0.987866
1N1X	117	1.83206	0.990105	2.39162	0.993579
1O9A	117	1.50972	0.98736	2.22974	0.991214
1OPI	117	1.47451	0.991829	2.46599	0.996295
1PQE	117	1.7817	0.986575	2.37203	0.994091
1RA4	117	1.57424	0.99283	2.4498	0.990031
1U3M	117	1.30794	0.990202	2.47042	0.990872
1UEM	117	1.38272	0.974079	2.39115	0.993803
1UIT	117	1.26642	0.987876	2.41735	0.99176
1UJD	117	1.50066	0.993386	2.50559	0.991033
1V5U	117	1.45289	0.974627	2.50135	0.990153
1V62	117	1.40316	0.992753	2.44859	0.990145
1VHP	117	1.95873	0.990533	2.47325	0.993874
1Z7P	117	1.61857	0.989345	2.49479	0.989178
3B7X	117	1.53647	0.981195	2.43688	0.993359
2CSJ	117	1.41825	0.990033	2.37281	0.99369
2D9Y	117	1.36583	0.988795	2.44796	0.99253
2DIZ	117	1.54273	0.995289	2.52992	0.989617
2E7N	117	1.509	0.996	2.44995	0.991254
2EHR	117	1.2723	0.977852	2.46775	0.988646
2HC5	117	1.31536	0.989857	2.45487	0.989138
2HGK	117	1.35854	0.994808	2.46209	0.992033
2I7K	117	1.40809	0.995527	2.42027	0.992895
2JRZ	117	1.16657	0.984698	2.42759	0.990357
2OFQ	117	1.6967	0.996223	2.51748	0.990718
2YRV	117	1.36144	0.994923	2.50047	0.99232
2JMH	117	1.42417	0.993724	2.37723	0.994005
1HCE	118	1.86301	0.993699	2.54217	0.983455
1I07	118	1.69093	0.991692	2.42859	0.994748
1L5I	118	1.36882	0.986184	2.49724	0.990321
1MYO	118	1.65649	0.98753	2.47874	0.991827
1PE3	118	1.80311	0.991314	2.49028	0.987017
1QFP	118	1.67872	0.991523	2.4456	0.993458
1R9H	118	1.77309	0.985824	2.40609	0.992436
1RJH	118	1.65227	0.994164	2.53297	0.990689
1ROT	118	1.68603	0.99106	2.52376	0.981047
1SHF	118	1.79645	0.989146	2.356	0.994012
1TMY	118	1.67603	0.992446	2.43067	0.991462
1TUZ	118	1.24911	0.992052	2.46506	0.987825
1UHT	118	1.70006	0.980909	2.44643	0.991769
1V6B	118	1.44843	0.984374	2.43824	0.994419
1V89	118	1.37341	0.974242	2.44289	0.993857
1X3D	118	1.45271	0.984113	2.37058	0.991619
1ZV1	118	1.38718	0.982001	2.45577	0.992301
2AWG	118	1.84254	0.989276	2.40637	0.993581
2CZW	118	1.68825	0.98848	2.45513	0.989969
2DYQ	118	1.72241	0.993477	2.39454	0.993111
2FI9	118	1.77075	0.984359	2.44922	0.991563
2FUJ	118	1.70893	0.992799	2.33928	0.995218
2J05	118	1.66128	0.987068	2.42912	0.991603
2PPI	118	1.3911	0.995227	2.31063	0.996287
2CRU	118	1.19786	0.99012	2.23784	0.995125
2DAF	118	1.25454	0.988785	2.46019	0.988331
2DAO	118	1.30961	0.990645	2.48313	0.991142
2DB1	118	1.35807	0.985492	2.45763	0.993807
2DK9	118	1.3829	0.984855	2.49375	0.987844
2DLZ	118	1.41164	0.984411	2.50551	0.990017
2E7C	118	1.40384	0.993224	2.35021	0.991302
2EC1	118	1.54963	0.989074	2.44962	0.991022
2EDN	118	1.49391	0.990565	2.37775	0.991781
2EL8	118	1.37582	0.990918	2.4322	0.992806
2EO9	118	1.5342	0.981305	2.28627	0.992368
2FKI	118	1.44399	0.987711	2.50588	0.988546
2GE9	118	1.58993	0.995244	2.45164	0.992779
2PXG	118	1.39029	0.992246	2.38639	0.989069
2YRU	118	1.47414	0.991372	2.51851	0.988661
2YRZ	118	1.3596	0.969486	2.42821	0.990837
2YTW	118	1.47831	0.986718	2.43471	0.989947
2YUB	118	1.4324	0.982629	2.39993	0.992634
1EKG	119	1.68426	0.992099	2.37339	0.994396
1FHO	119	1.43614	0.991997	2.45459	0.992164
1GD6	119	1.58374	0.991771	2.45349	0.99148
1JFN	119	1.37601	0.989306	2.39789	0.990643
1KOT	119	1.79401	0.996896	2.59545	0.990093
1MH8	119	1.7867	0.993762	2.3814	0.994245
1NAT	119	1.54936	0.984214	2.43898	0.9904
1NZ8	119	1.54195	0.992645	2.44422	0.993773
1O3U	119	1.5852	0.992172	2.42068	0.993976
1TQ1	119	1.56607	0.992358	2.44852	0.99014
1UHD	119	1.69345	0.995047	2.38059	0.994307
1UJX	119	1.52897	0.989206	2.40029	0.990683
1UNP	119	1.47231	0.984618	2.36586	0.994079
1VC3	119	1.80109	0.994244	2.37976	0.992951
1X6D	119	1.32482	0.993464	2.36894	0.993383
2ALJ	119	1.66405	0.993726	2.50475	0.99126
2ICC	119	1.75655	0.991342	2.40142	0.994906
2OSH	119	1.86559	0.987484	2.40803	0.994202
2PND	119	1.67967	0.99108	2.40417	0.995035
2IPQ	119	1.59919	0.995324	2.42603	0.991592
2CQO	119	1.32704	0.987579	2.50036	0.988237
2CS0	119	1.46939	0.99303	2.45847	0.992494
2D89	119	1.56611	0.99627	2.53288	0.989011
2DB2	119	1.39114	0.988885	2.49572	0.987525
2DHK	119	1.27218	0.985061	2.49956	0.98735
2DNY	119	1.22759	0.98736	2.44229	0.991919
2DOC	119	1.32484	0.975568	2.4072	0.990321
2E9J	119	1.38499	0.984371	2.35726	0.991888
2ECD	119	1.44141	0.993173	2.44452	0.989982
2ED7	119	1.41524	0.982106	2.45776	0.988561
2EE2	119	1.55216	0.975857	2.47594	0.987035
2GSB	119	1.23746	0.990177	2.52408	0.987892
2J48	119	1.39992	0.994317	2.52298	0.99111
2YQR	119	1.30414	0.987339	2.40231	0.992645
2YST	119	1.48319	0.992408	2.40213	0.992165
2YSX	119	1.42516	0.993636	2.46621	0.99394
1BXY	120	1.69288	0.978679	2.12296	0.995195
1GYV	120	1.84178	0.992272	2.36317	0.994207
1HI7	120	1.61096	0.990403	2.05583	0.991946
1IIZ	120	1.55115	0.989487	2.44791	0.991991
1J6Y	120	1.52786	0.995502	2.48953	0.988937
1JH4	120	1.36423	0.990564	2.40113	0.991126
1M7L	120	1.06116	0.977607	2.30209	0.994329
1MEK	120	1.57512	0.99715	2.58355	0.984774
1NEI	120	1.48263	0.988925	2.47392	0.99294
1NG7	120	1.0068	0.953387	2.34999	0.99153
1PZQ	120	1.3357	0.986297	2.48519	0.992358
1PZR	120	1.34905	0.992123	2.4735	0.992712
1TAM	120	1.4294	0.992069	2.53429	0.987565
1UJT	120	1.50569	0.978088	2.51615	0.984548
1V3F	120	1.43677	0.982797	2.47155	0.992845
1X5F	120	1.51271	0.976308	2.41244	0.993244
2FJ8	120	1.80272	0.979656	2.29818	0.995613
2H8E	120	1.56113	0.988557	2.39882	0.993996
1DUN	120	1.64252	0.995164	2.34077	0.99528
3C97	120	1.50582	0.984907	2.09628	0.995669
1Z9L	120	1.6687	0.994303	2.29689	0.993374
2COE	120	1.34709	0.990707	2.52251	0.989147
2CRM	120	1.5832	0.97573	2.42076	0.989872
2CRV	120	1.38006	0.985872	2.46024	0.992038
2D9X	120	1.3764	0.990419	2.43792	0.992596
2DHI	120	1.5032	0.988112	2.50851	0.988623
2DHZ	120	1.45154	0.9924	2.45452	0.995117
2DJ2	120	1.47088	0.988658	2.58915	0.985298
2DME	120	1.33418	0.99147	2.47998	0.989877
2YQD	120	1.30984	0.995788	2.42241	0.991032
2YUX	120	1.49911	0.985128	2.41403	0.993298
1B6E	121	1.65987	0.993191	2.47695	0.993398
1BUO	121	1.46556	0.990421	2.36776	0.995231
1DHN	121	1.54674	0.988584	2.39145	0.994541
1GOD	121	1.78049	0.99421	2.39449	0.993423
1L6P	121	1.51749	0.980402	2.35602	0.9952
1SSE	121	1.16267	0.9891	2.24455	0.991742
1TP5	121	1.81147	0.994396	2.42709	0.99243
1WRY	121	1.33402	0.988411	2.49853	0.990739
1WYR	121	1.52437	0.991488	2.55966	0.98675
1X4Z	121	1.52859	0.981912	2.46891	0.989724
1X5C	121	1.46947	0.986326	2.5336	0.992252
1YZS	121	1.3531	0.989032	2.44927	0.985033
1ZIT	121	1.7042	0.99554	2.52397	0.992739
2GOM	121	1.68225	0.989232	2.28997	0.995347
2GRC	121	1.40877	0.990212	2.38193	0.994449
2PF1	121	1.70279	0.992153	2.44869	0.99181
2PVT	121	1.73097	0.995767	2.38465	0.993988
1NKO	122	1.79021	0.997154	2.459	0.994349
2QR3	121	1.61408	0.994883	2.4403	0.990402
2QVK	121	1.88382	0.99336	2.32401	0.995099
2DJJ	121	1.78778	0.991288	2.57802	0.990093
2CR0	121	1.37117	0.978916	2.49352	0.988764
2D88	121	1.35297	0.989102	2.48806	0.991082
2D9E	121	1.39695	0.99458	2.4929	0.989674
2DLH	121	1.47542	0.976071	2.43122	0.988199
2DLL	121	1.2865	0.99433	2.42581	0.993207
2DLY	121	1.61324	0.994585	2.50317	0.991993
2E9K	121	1.40336	0.992906	2.48151	0.992108
2EDO	121	1.47242	0.993269	2.46212	0.991024
1A62	122	1.56004	0.983594	2.38758	0.993205
1BYL	122	1.721	0.9922	2.38046	0.993878
1D4B	122	1.26491	0.991321	2.20653	0.991586
1DRO	122	1.46166	0.972874	2.56959	0.984141
1G7E	122	1.81549	0.992518	2.55293	0.987811
1LWB	122	1.6513	0.993071	2.48066	0.991266
1MG6	122	1.74637	0.996806	2.39502	0.994017
1MZK	122	1.88912	0.994507	2.53677	0.988768
1NR3	122	1.52769	0.992336	2.47658	0.99156
1PZC	122	1.84678	0.992098	2.44457	0.991371
1QTO	122	1.73607	0.995949	2.37594	0.994561
1R29	122	1.44857	0.99124	2.35766	0.995113
1UW7	122	1.49626	0.98436	2.41057	0.994518
1V5Q	122	1.47485	0.991424	2.35896	0.991703
1VA9	122	1.61704	0.980106	2.44037	0.990575
1VPI	122	1.78148	0.996675	2.38723	0.99223
1Y00	122	1.45575	0.986282	2.44536	0.991898
1YUA	122	1.52753	0.986424	2.44583	0.993249
1ZLB	122	1.89275	0.992518	2.42761	0.991786
2ABY	122	1.51324	0.994189	2.46029	0.99161
2AWF	122	1.59531	0.994018	2.37647	0.992478
2HUJ	122	1.50244	0.991251	2.39834	0.994302
2IUH	122	1.62672	0.99391	2.4558	0.993235
2OP8	122	1.59456	0.994198	2.32825	0.995629
2PK7	122	1.46497	0.980871	2.29627	0.994446
2QHE	122	1.78613	0.996265	2.38558	0.994189
3BF2	122	1.4805	0.988534	2.30555	0.995211
2FWG	122	1.49462	0.985284	2.4044	0.993814
2C6U	122	1.84378	0.991483	2.48061	0.991181
3BUT	123	1.57123	0.98542	2.30028	0.996397
2J5Y	122	1.46009	0.984583	2.30549	0.99434
2HNG	122	1.35716	0.978527	2.296	0.996314
3B79	122	1.58843	0.986022	2.44315	0.991396
2GKG	122	1.64922	0.996628	2.42605	0.991555
2COZ	122	1.20905	0.98912	2.33975	0.988577
2CQM	122	1.44105	0.996129	2.45825	0.989973
2CRY	122	1.56655	0.983757	2.39259	0.993727
2EQY	122	1.10131	0.993669	2.32047	0.99484
2JPH	122	1.44192	0.981125	2.49256	0.990064
2JTD	122	1.56345	0.993711	2.48611	0.989322
2YRY	122	1.45505	0.992849	2.46333	0.989954
2YS4	122	1.39534	0.980291	2.37537	0.991994
1C44	123	1.62658	0.989375	2.3822	0.993987
1CQA	123	1.76951	0.995164	2.4502	0.991066
1EA2	123	1.767	0.994291	2.37448	0.993431
1HQ8	123	1.68734	0.990517	2.49654	0.991621
1HUF	123	1.7144	0.991239	2.42739	0.991613
1J1H	123	1.94073	0.995068	2.48987	0.994427
1KRW	123	1.61273	0.989873	2.62943	0.981729
1MI0	123	1.33966	0.99296	2.35751	0.995667
1O4W	123	1.50139	0.993636	2.40758	0.989655
1RZW	123	1.43956	0.990194	2.42284	0.995699
1UEQ	123	1.28	0.981795	2.45802	0.989505
1V60	123	1.30766	0.991225	2.37445	0.99191
2BP2	123	1.79459	0.993985	2.38458	0.994661
2CIU	123	1.30193	0.979078	2.39323	0.994468
1M5T	123	1.51574	0.994174	2.44939	0.991401
1PKO	123	1.70242	0.993822	2.41142	0.993327
2DAT	123	1.36949	0.99085	2.46635	0.988245
2DHA	123	1.45469	0.991818	2.49864	0.989075
2DT7	123	0.956102	0.983968	2.3621	0.991325
2EDD	123	1.44206	0.993102	2.4515	0.98666
2HFI	123	1.46708	0.995618	2.41097	0.994452
2YQG	123	1.30228	0.986753	2.38013	0.989442
1BBC	124	1.76797	0.996361	2.40425	0.993621
1BGF	124	1.34125	0.995194	2.37525	0.994379
1EO1	124	1.61925	0.986652	2.50419	0.991604
1KXI	124	1.95851	0.98959	2.42076	0.992733
1NR2	124	1.75427	0.979	2.11648	0.993314
1OOI	124	1.76587	0.994694	2.43579	0.993065
1QEY	124	1.62428	0.986177	2.46696	0.991279
1S7I	124	1.52432	0.991958	2.33889	0.995569
1TRL	124	1.97277	0.992467	2.45937	0.994128
1X52	124	1.43672	0.990298	2.52954	0.987056
1X5K	124	1.48432	0.99106	2.40966	0.992593
1X9X	124	1.69428	0.991787	2.49516	0.989316
2B1F	124	1.59027	0.98206	2.40061	0.994408
2BZB	124	1.16658	0.991057	2.50592	0.986667
2BZY	124	1.70585	0.992956	2.0851	0.995977
2DP9	124	1.5332	0.973791	2.37532	0.992001
2FC3	124	1.6483	0.991975	2.4482	0.989167
2G7I	124	1.8346	0.989194	2.16293	0.993398
2P25	124	1.32512	0.991514	2.32054	0.9956
1QKD	124	1.70163	0.977947	2.40099	0.993557
2IOS	124	1.47661	0.992859	2.42432	0.993323
1KF5	124	1.862	0.992105	2.39795	0.993097
2I7U	124	1.38649	0.991716	2.4599	0.983089
2COM	124	1.29388	0.993224	2.45445	0.990961
2CPR	124	1.19834	0.98139	2.43229	0.991811
2D85	124	1.72544	0.992794	2.5279	0.984928
2DAZ	124	1.54032	0.991598	2.47266	0.99293
2DBJ	124	1.39109	0.982213	2.37293	0.993053
2DI7	124	1.43921	0.997366	2.41684	0.990903
2DMB	124	1.40295	0.98492	2.29977	0.990984
2E5I	124	1.35694	0.992417	2.39761	0.990722
2ED9	124	1.35688	0.98978	2.27068	0.981826
2EOB	124	1.4303	0.9886	2.46013	0.991372
2EOC	124	1.43361	0.993064	2.48745	0.988668
2JPD	124	1.63997	0.996125	2.55854	0.989575
2J11	124	1.17338	0.993464	2.4487	0.991105
2J10	124	1.2159	0.98819	2.46722	0.992699
1ACF	125	1.88314	0.99485	2.45516	0.989064
1AGI	125	1.52843	0.984043	2.4201	0.994568
1BW3	125	1.60171	0.99228	2.51507	0.984334
1FR0	125	1.37114	0.991825	2.49408	0.988522
1HH1	125	1.52897	0.990148	2.4322	0.994307
1KMZ	125	1.70414	0.994104	2.36541	0.993331
1P6P	125	1.71991	0.994339	2.34917	0.993625
1PSY	125	1.42341	0.993436	2.45631	0.990911
1TEJ	125	1.78057	0.978292	2.17259	0.995242
1TJN	125	1.59796	0.99341	2.42726	0.991804
1TVQ	125	1.7017	0.991052	2.3356	0.995095
1UB1	125	1.11894	0.992691	2.05772	0.978008
1UEN	125	1.37478	0.972283	2.43086	0.990299
1WYJ	125	1.33085	0.9967	2.36439	0.99273
1YWU	125	1.56245	0.994751	2.46548	0.989416
2ACG	125	1.87393	0.993954	2.45306	0.988151
2F6E	125	1.44616	0.973386	2.42068	0.993693
2OO9	125	1.35814	0.972298	2.36414	0.994405
2COA	125	1.5075	0.994355	2.50539	0.990953
2DHJ	125	1.39757	0.986677	2.47434	0.991455
2DM0	125	1.40419	0.995473	2.51983	0.987745
2EEC	125	1.37483	0.982693	2.28803	0.991588
2OZX	125	1.82909	0.99426	2.56182	0.988462
1BFG	126	1.99985	0.990846	2.44426	0.989216
1K40	126	1.71274	0.994822	2.33991	0.995461
1TP6	126	1.64639	0.992509	2.37028	0.99364
1U61	126	1.48214	0.992444	2.43312	0.993134
1V5P	126	1.53983	0.992995	2.51229	0.987328
1V5S	126	1.31726	0.990386	2.46584	0.987656
1WU9	126	1.32635	0.989124	2.27152	0.996374
1X5E	126	1.46791	0.993924	2.5404	0.989129
1X5I	126	1.31099	0.983772	2.33518	0.992755
1ZO0	126	1.54736	0.995343	2.47128	0.985837
2A4H	126	1.25187	0.993266	2.33478	0.987861
2HQ3	126	1.70164	0.993758	2.50666	0.985208
2OTA	126	1.58315	0.989278	2.39971	0.991062
2QVG	126	1.57613	0.992195	2.42682	0.993005
2VIK	126	1.68581	0.995395	2.59692	0.987052
4FIT	126	1.65541	0.994157	2.4508	0.992306
2CR4	126	1.31962	0.989964	2.53765	0.989079
2DAV	126	1.37907	0.992027	2.4602	0.987351
2JP2	126	1.47311	0.98508	2.48814	0.986108
2P0Q	126	1.69379	0.993326	2.49344	0.988803
2YUY	126	1.33311	0.994096	2.34718	0.990786
2IF1	126	1.34915	0.993837	2.31972	0.98863
1DDF	127	1.3073	0.982551	2.41269	0.991744
1EAL	127	1.73323	0.993618	2.44956	0.986143
1F32	127	1.6266	0.995054	2.34987	0.99334
1HEY	127	1.59918	0.990052	2.42277	0.99231
1IXL	127	1.87332	0.996784	2.44531	0.991389
1JB3	127	1.6483	0.989583	2.43934	0.992523
1O1U	127	1.84074	0.990505	2.44143	0.98797
1QKL	127	1.37524	0.985386	2.32866	0.994512
1UEY	127	1.23392	0.974762	2.4485	0.990489
1W2Q	127	1.31629	0.993055	2.39507	0.994471
1WYQ	127	1.24608	0.99296	2.50218	0.990848
1X5M	127	1.31536	0.976019	2.36389	0.995819
2A7U	127	1.5894	0.991354	2.54132	0.989929
2ATR	127	1.38173	0.995572	2.36747	0.993999
2BDD	127	1.54163	0.979042	2.42257	0.993742
2H09	127	1.43469	0.985898	2.37847	0.994834
2OJ4	127	1.57118	0.988747	2.38777	0.996102
3SEM	127	1.63439	0.970009	2.35814	0.992569
2QYZ	127	1.44731	0.987187	2.40271	0.994976
2PIM	127	1.73586	0.993338	2.41428	0.991152
2ID7	127	1.6259	0.991507	2.42853	0.991207
2JU7	127	1.88755	0.991347	2.43594	0.988223
2CSO	127	1.29209	0.982226	2.49406	0.990666
2D9W	127	1.36902	0.992632	2.43304	0.990634
2DMK	127	1.28238	0.976097	2.43245	0.993671
2EE7	127	1.29829	0.994355	2.41986	0.993395
2HH8	127	1.69219	0.993681	2.5224	0.985782
1C20	128	1.34642	0.992649	2.42584	0.989149
1CMZ	128	1.29517	0.994475	2.4163	0.993629
1DJT	128	1.71455	0.96916	2.44506	0.990301
1DQ7	128	1.75703	0.988921	2.23842	0.996329
1UF1	128	1.27769	0.985234	2.27612	0.990619
1UG7	128	1.45636	0.990327	2.50503	0.993409
1ZMM	128	1.97464	0.970825	2.26657	0.993011
2AYA	128	1.49661	0.988655	2.4413	0.990982
2BNK	128	1.57066	0.978387	2.35802	0.994075
2I4K	128	1.44773	0.988299	2.52356	0.988857
2FM4	128	1.7761	0.992909	2.48401	0.993425
2D87	128	1.4289	0.989901	2.5125	0.989415
2DAY	128	1.37779	0.992097	2.43611	0.993644
2DB5	128	1.45398	0.992552	2.50072	0.990627
2DIB	128	1.48888	0.986591	2.38027	0.991326
2DKP	128	1.36114	0.995885	2.45478	0.99098
2EBK	128	1.39767	0.994425	2.4853	0.98994
2EBM	128	1.45657	0.988775	2.4516	0.992183
2ETT	128	1.37692	0.986993	2.4915	0.988598
2JNB	128	1.42921	0.988258	2.54062	0.985153
2RLO	128	1.47676	0.992243	2.50351	0.990246
2YTU	128	1.1202	0.992343	2.1508	0.993856
135L	129	1.70155	0.991701	2.45502	0.99146
1EZY	129	1.38726	0.987544	2.43513	0.992072
1HHL	129	1.70718	0.995539	2.4608	0.990093
1J3A	129	1.74349	0.994317	2.40695	0.992126
1LMQ	129	1.75167	0.995574	2.45438	0.9913
1LZB	129	1.71808	0.990619	2.45726	0.991605
1MSC	129	1.35272	0.9727	2.23719	0.996238
1MUT	129	1.65221	0.989364	2.52411	0.988192
1MW4	129	1.52982	0.991965	2.4836	0.992908
1O5L	129	1.49029	0.982834	2.39228	0.990965
1P6Q	129	1.56896	0.99231	2.57939	0.986226
1PDO	129	1.72067	0.995403	2.4502	0.990228
1RCB	129	1.71002	0.996034	2.41632	0.994214
1WRF	129	2.05349	0.993831	2.48399	0.988256
1X1G	129	1.52405	0.989499	2.46316	0.991034
1Z1Z	129	1.65074	0.996435	2.52348	0.988863
2A2P	129	1.37751	0.985863	2.46272	0.990011
2AFP	129	1.53377	0.994672	2.47103	0.986909
2EQL	129	1.69013	0.993004	2.4684	0.9914
2HMH	129	1.68729	0.994667	2.42524	0.993717
2R18	129	1.48112	0.987864	2.1811	0.995917
2V1L	129	1.52459	0.99389	2.41902	0.994372
2ES0	129	1.12623	0.974082	2.06602	0.994462
2OA2	129	1.81259	0.992209	2.40014	0.993
2HKY	129	1.74107	0.989912	2.45559	0.995253
2D8M	129	1.40942	0.995536	2.4749	0.985361
2D9Z	129	1.56465	0.994405	2.54341	0.982445
2DMZ	129	1.29481	0.991876	2.36934	0.993181
2E7G	129	1.33883	0.995272	2.37767	0.989893
2K1G	129	1.58428	0.993407	2.61238	0.981127
2YRN	129	1.50385	0.996408	2.51794	0.988151
1A0K	130	1.84429	0.991557	2.52385	0.98682
1AX8	130	1.58563	0.995136	2.416	0.994358
1GD5	130	1.16595	0.987377	2.49122	0.988963
1GXE	130	1.44355	0.992056	2.38462	0.989603
1I16	130	1.38268	0.98982	2.40424	0.991557
1IVM	130	1.57397	0.992276	2.49176	0.990513
1JHC	130	1.61079	0.989205	2.40789	0.991539
1KH0	130	1.64154	0.976789	2.12371	0.995083
1N3K	130	1.35262	0.994837	2.35283	0.993321
1QGV	130	1.71547	0.995958	2.43873	0.99194
1QQY	130	1.66338	0.993899	2.45549	0.992514
1U5X	130	1.85547	0.994384	2.41281	0.993212
1V88	130	1.61587	0.98867	2.48358	0.989975
1V95	130	1.35022	0.986449	2.4637	0.992739
1V9W	130	1.53857	0.990666	2.58366	0.98516
1XKE	130	1.51383	0.990445	2.52151	0.989664
2D4P	130	1.51816	0.989052	2.41343	0.992668
2F3L	130	1.95955	0.986877	2.39183	0.994056
2NWD	130	1.73406	0.992739	2.53058	0.986516
2NYC	130	1.50733	0.989442	2.38193	0.993844
2QAS	130	1.54639	0.994245	2.40508	0.994753
3CAM	130	1.82503	0.983905	2.353	0.993412
2H8U	130	1.72959	0.972941	2.44042	0.992996
1WVH	132	1.73985	0.989145	2.46893	0.991947
3CFY	130	1.51722	0.997016	2.4412	0.991812
1C77	258	1.63595	0.994354	2.39423	0.995
2K0S	130	1.33441	0.993285	2.518	0.989213
2EXN	130	1.66054	0.992864	2.45332	0.992191
2CQ9	130	1.43688	0.996008	2.48087	0.989065
2CSP	130	1.41059	0.976875	2.3731	0.990194
2CZO	130	1.47154	0.992879	2.44768	0.990766
2D9V	130	1.45664	0.989225	2.52945	0.987984
2DIY	130	1.44655	0.989786	2.55384	0.987638
2DKS	130	1.53364	0.988705	2.49265	0.989548
2DML	130	1.67499	0.994588	2.56804	0.985152
2DNX	130	1.20158	0.99016	2.29478	0.992001
2EDG	130	1.46209	0.986477	2.56743	0.986993
2EH0	130	1.40574	0.99183	2.46952	0.991449
2GQB	130	1.53714	0.996134	2.41452	0.992131
2JZA	130	1.52429	0.99324	2.47524	0.990867
1HE9	131	1.66963	0.992354	2.35878	0.994773
1J23	131	1.57856	0.993786	2.41687	0.99248
1JJX	131	1.70498	0.990953	2.5159	0.984789
1KZW	131	1.81449	0.992758	2.46074	0.987482
1LIB	131	1.74426	0.98952	2.35287	0.994037
1LIT	131	1.79784	0.995393	2.50614	0.990222
1LMI	131	1.79383	0.992846	2.42341	0.992041
1ML8	131	1.61391	0.985369	2.30871	0.99477
1QQL	131	1.89707	0.991107	2.46857	0.990686
1SP0	131	1.86307	0.992256	2.3562	0.991999
1T3Y	131	1.51317	0.988634	2.47368	0.990605
1TQO	131	1.87127	0.992853	2.44471	0.992733
1UAP	131	1.68365	0.994307	2.53839	0.988613
2A0A	131	1.89392	0.99415	2.49901	0.982458
2BKD	131	1.57813	0.988614	2.47538	0.990215
2LIS	131	1.51397	0.996237	2.40708	0.995438
2DI9	131	1.39246	0.983383	2.32802	0.992218
2DKW	131	1.47888	0.996568	2.4447	0.990632
2DMW	131	1.47324	0.992016	2.50442	0.993715
2E9G	131	1.48511	0.990964	2.43302	0.991592
2JQZ	131	1.74688	0.992731	2.47669	0.989136
2JX0	131	1.58685	0.99393	2.42488	0.991745
2NNZ	131	1.8633	0.994393	2.48847	0.988862
2OUT	131	1.11598	0.988243	2.17161	0.986958
2FE0	131	1.54817	0.982846	2.46659	0.990566
1BKB	132	1.67247	0.990225	2.31305	0.995233
1BWY	132	1.78263	0.994262	2.47569	0.985989
1FMM	132	1.97513	0.987854	2.70127	0.980584
1G5W	132	1.72739	0.989486	2.49546	0.984601
1HZ9	132	1.81431	0.983355	2.38433	0.991838
1IVZ	132	1.60846	0.991203	2.5055	0.986956
1JZA	132	1.9605	0.987056	2.00329	0.992876
1KBA	132	1.74416	0.984957	2.43863	0.992405
1KT9	132	1.52599	0.994254	2.46932	0.989296
1MNT	132	1.49844	0.995326	2.45716	0.992633
1NXI	132	1.21449	0.986225	2.44439	0.98781
1R5S	132	0.93941	0.991613	1.93828	0.993594
1V61	132	1.44051	0.992377	2.55053	0.988787
1X5H	132	1.26266	0.989162	2.35687	0.992894
2E8F	132	1.63978	0.97878	2.29753	0.995602
2V14	132	1.3513	0.990854	2.38256	0.994669
2ZFC	132	1.11168	0.959399	2.22092	0.996979
3BJA	132	1.22982	0.986718	2.28406	0.987871
1KV0	132	1.81987	0.987023	2.4381	0.994905
2G3A	132	1.27377	0.984999	2.31448	0.99548
2GZU	132	1.49375	0.985612	2.49646	0.986403
2GM2	132	1.33007	0.985504	2.51048	0.99256
2HI6	132	1.90318	0.98654	2.58995	0.980635
2JPE	132	1.73136	0.9896	2.53804	0.989773
2RNW	132	1.68127	0.995021	2.51944	0.992206
1CNU	133	1.47859	0.988311	2.47105	0.992629
1DCF	133	1.62246	0.992649	2.4486	0.9916
1FQI	133	1.5595	0.994452	2.38403	0.995015
1HUS	133	1.42262	0.990382	2.38964	0.994886
1IYG	133	1.41246	0.986596	2.55565	0.988448
1JJJ	133	1.73828	0.991856	2.5219	0.982753
1K8H	133	1.39735	0.980222	2.50332	0.988469
1KLX	133	1.71019	0.984246	2.45859	0.99306
1LPJ	133	1.81195	0.994748	2.38756	0.994764
1TQZ	133	1.49009	0.991923	2.41219	0.993826
1WPI	133	1.72254	0.992206	2.47057	0.992016
1X5D	133	1.61951	0.994095	2.5672	0.987793
2A55	133	1.73979	0.994821	2.22061	0.988634
2EIF	133	1.74535	0.98286	2.29966	0.995256
2HYG	133	1.45608	0.988633	2.34977	0.995892
1B8Z	134	1.75282	0.989232	2.3647	0.995027
2P84	133	1.51883	0.990208	2.38218	0.994923
1GZ2	138	1.84521	0.997315	2.51269	0.990543
2QQY	133	1.48516	0.989365	2.39856	0.994874
2A2Y	178	1.72002	0.988195	2.4991	0.989416
2DJK	133	1.43199	0.989709	2.57522	0.98881
2CH0	133	1.2932	0.993727	2.38132	0.990371
2DJ3	133	1.63605	0.995	2.61092	0.984268
2DUN	133	1.26454	0.990712	2.32001	0.994067
2EP6	133	1.62083	0.990628	2.51592	0.986606
1BH8	134	1.52175	0.990658	2.40978	0.994917
1FWU	134	1.981	0.987616	2.47297	0.990563
1G03	134	1.5064	0.992042	2.48234	0.990286
1IS5	134	1.87577	0.986233	2.45281	0.992235
1JFJ	134	1.24737	0.985994	2.07852	0.992166
1JOY	134	1.2521	0.990522	2.29848	0.994936
1KQX	134	1.82827	0.996093	2.37197	0.994014
1MX7	134	1.63409	0.993784	2.43632	0.987698
1Q48	134	1.30748	0.988756	2.43904	0.990701
1QMT	134	1.75294	0.995303	2.39883	0.993105
1ZHV	134	1.67943	0.993607	2.38414	0.99418
1ZZO	134	1.73634	0.995092	2.4753	0.992181
2BL5	134	1.45658	0.990653	2.42798	0.994147
2EJX	134	1.69041	0.993683	2.39651	0.993888
2FZP	134	1.69977	0.996075	2.46801	0.990625
2J49	134	1.49741	0.992746	2.46045	0.993552
2NMU	134	1.68428	0.988898	2.33304	0.995427
2YVQ	134	1.58755	0.9911	2.44388	0.991117
2YXB	134	1.63429	0.994274	2.42315	0.989973
1LU4	134	1.73537	0.995032	2.46282	0.991766
1MIJ	134	1.39481	0.994321	2.4109	0.995008
2NXU	134	1.34578	0.977541	2.45997	0.989576
2D93	134	1.54117	0.986609	2.44064	0.992655
2DCQ	134	1.48334	0.98907	2.50199	0.991276
2EDX	134	1.56509	0.98115	2.39355	0.990002
2GFU	134	1.61135	0.993169	2.52597	0.990188
2JRA	134	1.35588	0.993108	2.24492	0.993157
2OQP	134	1.45937	0.989791	2.51216	0.992228
2OWI	134	1.47434	0.992194	2.43274	0.989601
2RMJ	134	1.53889	0.991762	2.49228	0.98629
1C1L	135	1.92982	0.992303	2.42977	0.992553
1I6Z	135	1.24223	0.989402	2.2719	0.989935
1IEH	135	1.71117	0.99378	2.43833	0.990992
1UIX	135	1.38343	0.995283	1.91358	0.994839
1Y7Y	135	1.62579	0.988021	2.38153	0.994287
1Z9B	135	1.13691	0.974433	1.98339	0.993015
2AFF	135	1.59896	0.989356	2.49741	0.990873
2AIZ	135	1.58421	0.990131	2.45309	0.991619
2RJN	135	1.55222	0.994568	2.47395	0.99225
2DBC	135	1.54813	0.993217	2.54538	0.988305
2FVT	135	1.35242	0.985676	2.52696	0.989558
2HAJ	135	1.39783	0.995236	2.42716	0.992138
2JOZ	135	1.43873	0.996294	2.45243	0.991155
2OFN	135	1.4783	0.992145	2.5195	0.989014
2RNY	135	1.74175	0.993785	2.48948	0.992976
1CE9	136	1.53319	0.990578	2.29905	0.99692
1D9S	136	1.82894	0.98797	2.47013	0.993145
1DUP	136	1.55364	0.988262	2.35575	0.994765
1EY4	136	1.72686	0.992622	2.43685	0.992032
1HRJ	136	1.74278	0.98643	2.37389	0.99413
1IUK	136	1.57761	0.993496	2.47588	0.991353
1J9I	136	1.3646	0.983905	2.51405	0.994483
1OJG	136	1.66938	0.992234	2.5893	0.987597
1OP4	136	1.33986	0.984926	2.40264	0.991368
1PBI	136	1.88822	0.994314	2.42205	0.990404
1R4Y	136	1.84022	0.993269	2.5686	0.989233
1R62	136	1.70776	0.9929	2.42641	0.993904
1U7Q	136	1.88201	0.992854	2.57128	0.989974
1V5M	136	1.3859	0.992835	2.43775	0.992531
1WYP	136	1.57499	0.990137	2.52286	0.990719
1X2I	136	1.82821	0.995645	2.43116	0.992403
1XGW	136	1.54987	0.99248	2.44467	0.994185
2DHQ	136	1.72074	0.993336	2.42535	0.99213
2J7Z	136	1.42899	0.989678	2.43902	0.99382
2NRQ	136	1.52034	0.991275	2.41578	0.99395
3BQX	136	1.4997	0.993874	2.33306	0.994349
2FBI	136	1.36489	0.991409	2.36133	0.995941
2D9C	136	1.46386	0.990787	2.45734	0.990235
2JNU	136	1.46682	0.991429	2.45129	0.992111
2P3M	136	1.47379	0.993955	2.51137	0.983403
2NEF	136	1.40482	0.987592	2.44578	0.9914
1A3K	137	1.81046	0.988471	2.42801	0.993557
1B1A	137	1.49169	0.987474	2.58113	0.985421
1FMF	137	1.70961	0.994276	2.58973	0.989298
1GAK	137	1.60535	0.991562	2.43548	0.994499
1JVR	137	1.06266	0.988993	2.09012	0.984547
1PM3	137	1.77413	0.98476	2.37326	0.995366
1TM9	137	1.57679	0.993467	2.51398	0.991597
1TWU	137	1.4727	0.975239	2.36403	0.994791
1UKX	137	1.48324	0.990426	2.49093	0.989065
1XBS	137	1.83827	0.995784	2.4668	0.990943
1Z91	137	1.31171	0.987399	2.3479	0.995909
2B0H	137	1.74944	0.994894	2.37925	0.994615
2END	137	1.60361	0.998584	2.39928	0.993522
3BPV	137	1.30266	0.983721	2.37625	0.993225
1R9W	138	1.74594	0.993026	2.47538	0.991021
2UZ5	137	1.76823	0.984735	2.48226	0.99029
2DJ0	137	1.51775	0.991741	2.54785	0.986821
2DMF	137	1.42484	0.99069	2.45404	0.993896
2DUW	137	1.53966	0.987307	2.54069	0.989084
2GO0	137	1.76524	0.99537	2.5543	0.989565
2YS3	137	1.48642	0.991438	2.48301	0.993298
1ANU	138	2.04332	0.994643	2.37686	0.994285
1B50	138	1.5105	0.982417	2.34243	0.991197
1BV8	138	1.65135	0.99296	2.44797	0.992686
1ONB	138	1.80862	0.994251	2.58709	0.984181
1QNK	138	1.57292	0.980341	2.54365	0.987936
1TTW	138	1.55804	0.987532	2.41969	0.993501
1UGK	138	1.49588	0.988254	2.506	0.992543
1V06	138	1.65099	0.986607	2.53654	0.99268
1XN5	138	1.78466	0.992953	2.44289	0.993195
1ZV4	138	1.51072	0.988617	2.39469	0.996036
2CXC	138	1.64318	0.983468	2.4282	0.993144
2DLB	138	1.75629	0.98779	2.35931	0.995211
2A1V	138	1.55015	0.993263	2.44292	0.993634
2PIE	138	1.60237	0.991459	2.43513	0.993932
2CRH	138	1.36959	0.995312	2.38813	0.993514
2ENJ	138	1.44304	0.991977	2.45733	0.992674
2I59	138	1.32915	0.992799	2.47028	0.99165
2NWT	138	1.10855	0.981792	1.7939	0.975567
2YW5	138	1.43753	0.992848	2.56491	0.983632
2YZ0	138	1.46291	0.989807	2.51064	0.988897
1EY1	139	1.56928	0.991076	2.54944	0.991139
1JWF	139	1.61962	0.993074	2.43988	0.992632
1SGO	139	1.27269	0.98567	2.33465	0.99014
1U6F	139	1.23854	0.988731	2.28679	0.987977
1ZCE	139	1.85693	0.996377	2.46481	0.992782
1ZTS	139	1.42754	0.992555	2.42289	0.992487
2A4D	139	1.75955	0.994236	2.42679	0.992958
2DYC	139	1.76244	0.994992	2.44674	0.993846
2IN0	139	1.87159	0.989837	2.43638	0.99051
2JOD	139	1.64006	0.995426	2.4646	0.990845
2NRR	139	1.68631	0.995933	2.45968	0.991467
1QKK	139	1.63905	0.993004	2.46604	0.992186
2CR9	139	1.40214	0.993657	2.46039	0.991031
2D9J	139	1.38739	0.986929	2.47406	0.989727
2JOE	139	1.53386	0.99059	2.47863	0.989824
1GGW	140	1.43641	0.988998	2.34957	0.984759
1IOU	140	1.71991	0.992308	2.58679	0.991504
1JW3	140	1.75688	0.995523	2.51771	0.991811
1P4P	140	1.77097	0.992707	2.36281	0.995134
1Q2Y	140	1.75021	0.996129	2.46264	0.988534
1RSS	140	1.5438	0.979318	2.39733	0.994286
1XQ8	140	0.979331	0.984116	1.67126	0.989388
1Y9J	140	1.62807	0.99324	2.63912	0.985387
2BW2	140	1.70673	0.993285	2.38546	0.989705
2FK9	140	1.7707	0.99197	2.38444	0.995091
2GXG	140	1.24	0.973775	2.37175	0.995863
2O4D	140	1.55213	0.997898	2.44828	0.993796
3BU9	140	1.73016	0.996812	2.45716	0.993451
1JMW	146	1.41618	0.989625	2.33225	0.996312
2DCP	140	1.60917	0.988332	2.49524	0.992092
2DJ1	140	1.52059	0.994217	2.51682	0.992035
2DMH	140	1.69375	0.980292	2.48071	0.990267
2EQO	140	1.63074	0.995426	2.53413	0.988959
2JNK	140	1.98171	0.992862	2.38197	0.99499
3RPB	140	1.81052	0.987011	2.53766	0.994154
1AQ5	141	1.30612	0.985734	2.3837	0.987427
1CKV	141	1.36575	0.987122	2.31985	0.990868
1IKO	141	1.76412	0.992083	2.45434	0.99298
1LCL	141	1.88721	0.990537	2.46222	0.99345
1MI8	141	2.05216	0.99517	2.44969	0.993268
1O50	141	1.47162	0.993786	2.406	0.994035
1OZ9	141	1.5914	0.987583	2.45094	0.992457
1UGJ	141	1.41488	0.992348	2.51748	0.991133
1V27	141	1.50702	0.99372	2.51843	0.993358
2B3G	141	1.65197	0.994384	2.45077	0.992312
2D59	141	1.81342	0.995286	2.49099	0.991184
1TZV	141	1.75193	0.996632	2.48978	0.991739
2D8K	141	1.55853	0.992315	2.51067	0.991262
2EO6	141	1.33375	0.987565	2.51541	0.989164
2YU6	141	1.64719	0.99065	2.53396	0.992825
1AT0	142	1.88869	0.98927	2.46486	0.985914
1GU3	142	1.82887	0.9893	2.40591	0.993205
1K6K	142	1.62715	0.996099	2.44272	0.992974
1N05	142	1.75302	0.995259	2.47998	0.991264
1RH8	142	1.62873	0.989872	2.56089	0.989135
1TFE	142	1.63541	0.992402	2.33231	0.99614
1VJQ	142	1.57569	0.993771	2.4109	0.99447
1VLK	142	1.33302	0.990027	2.16892	0.996958
1WQJ	142	1.81507	0.993126	2.38041	0.994131
1XJC	142	1.40168	0.994391	2.44033	0.99124
2O6K	142	1.43808	0.990146	2.36334	0.994381
3CBN	142	2.04653	0.99299	2.44681	0.99109
1FYX	145	1.28892	0.985707	2.45971	0.991722
2HD7	142	1.50252	0.993643	2.52857	0.98983
2DMG	142	1.5966	0.990832	2.55146	0.985777
2DMM	142	1.62673	0.995353	2.54438	0.989335
2JPO	142	1.52695	0.992694	2.52811	0.98929
2JS5	142	1.34213	0.996	2.28956	0.989849
2YUF	142	1.2985	0.991818	2.47951	0.989413
1EKR	143	1.71022	0.996867	2.40961	0.993712
1O8X	143	1.69101	0.99486	2.49057	0.991526
1XN6	143	1.6095	0.989815	2.46621	0.989591
1XPW	143	1.85628	0.995296	2.47183	0.991993
1Y2Q	143	1.86891	0.992558	2.45974	0.992077
2AGH	143	1.30348	0.992418	2.47791	0.992374
2ZBN	143	1.61829	0.99291	2.46521	0.991378
2QTP	143	1.7634	0.993749	2.45064	0.990035
2D86	143	1.42691	0.990619	2.46751	0.993722
2RNK	143	1.58015	0.993511	2.54762	0.985211
2EW9	149	1.61453	0.991915	2.41669	0.992643
1EYH	144	1.56499	0.992843	2.45488	0.992658
1GS9	144	1.47673	0.994082	2.3628	0.996283
1IUF	144	1.40183	0.991968	2.24282	0.993593
1J7G	144	1.67033	0.981855	2.44727	0.993112
1KNG	144	1.80952	0.994637	2.45466	0.991967
1L2H	144	1.85538	0.993861	2.46384	0.992861
1MKE	144	1.56035	0.996308	2.45971	0.986983
1MSG	144	1.49259	0.985629	2.53013	0.985736
1NGN	144	1.55638	0.996849	2.47054	0.993272
1O73	144	1.7108	0.989782	2.48457	0.991732
1OSD	144	1.83252	0.99077	2.23175	0.994943
1ROD	144	1.50105	0.979877	2.51907	0.99132
1UJO	144	1.53971	0.991884	2.53399	0.989117
1XAX	144	1.6437	0.996394	2.4673	0.988031
2ADL	144	1.15353	0.989679	2.19549	0.995143
2AXL	144	1.36661	0.990897	2.41755	0.989345
2FOJ	144	1.92042	0.994782	2.45948	0.994325
2DSM	144	1.11129	0.990593	2.26813	0.988329
2GJF	144	1.71407	0.993724	2.46118	0.994242
2H3K	144	1.80598	0.994872	2.53443	0.986454
2JU5	144	1.41076	0.991789	2.49478	0.990743
1C3M	145	1.8587	0.990165	2.43718	0.991638
1M3G	145	1.62017	0.994263	2.6108	0.984727
1PKP	145	1.97932	0.989039	2.42039	0.992933
1Q5Z	145	1.574	0.995999	2.42637	0.993522
1SRV	145	1.81938	0.991392	2.45652	0.990144
1WWI	145	1.60209	0.990379	2.44264	0.99295
1X53	145	1.42143	0.977131	2.5131	0.989554
1XTD	145	1.57616	0.991681	2.263	0.995029
2D27	145	1.42881	0.994383	2.35386	0.994802
2P5D	145	1.65504	0.9918	2.46377	0.99137
2QEV	145	1.4387	0.986829	2.4386	0.994659
2OB5	145	1.67343	0.993692	2.46376	0.99143
2GBS	145	1.54799	0.99067	2.54997	0.992524
2JMX	145	1.30676	0.990689	2.44237	0.993693
1ALY	146	1.79918	0.990933	2.43746	0.993488
1DDM	146	1.85953	0.994874	2.54431	0.987271
1K3K	146	1.53001	0.996019	2.5275	0.990497
1LKJ	146	1.39759	0.986886	2.23751	0.988344
1MI2	146	1.59114	0.989482	2.45922	0.993963
1O22	146	1.34732	0.990576	2.31151	0.996456
1P8A	146	1.69841	0.992472	2.57947	0.984317
1RI7	146	1.53724	0.994538	2.18076	0.99023
1UV7	146	1.54042	0.98786	2.40703	0.994532
1VSM	146	1.65533	0.992181	2.45529	0.990561
1WYN	146	1.55588	0.993139	2.54965	0.986697
1X3B	146	1.67947	0.989597	2.58828	0.986851
1X67	146	1.47217	0.992151	2.55301	0.989379
1Z8S	146	1.73039	0.993582	2.48494	0.992368
2A0J	146	1.64983	0.988189	2.44778	0.991138
2AF0	146	1.56482	0.994065	2.37646	0.996537
8I1B	146	1.79856	0.993822	2.44577	0.991712
1VJX	146	1.61342	0.99191	2.43773	0.994555
2PQN	146	1.53782	0.992908	2.48844	0.992457
1NIG	146	1.57759	0.996091	2.42689	0.993798
1SMB	147	1.76722	0.993245	2.45263	0.992503
2JVB	146	1.5071	0.99662	2.47501	0.991773
2CSK	146	1.4305	0.994883	2.46944	0.993333
2JYN	146	1.50636	0.991125	2.48123	0.990217
1KHI	147	1.68284	0.988844	2.37579	0.994204
1O6D	147	1.7485	0.990983	2.44892	0.991154
1RIL	147	1.76973	0.992212	2.47629	0.990527
1S7E	147	1.66098	0.984871	2.28751	0.991584
1XM0	147	1.45972	0.986651	2.5289	0.991884
2APL	147	1.42176	0.992074	2.3089	0.996676
2FL4	147	1.30607	0.992372	2.39862	0.993032
2IC6	147	1.45416	0.986842	2.13979	0.992606
2QYB	147	1.63943	0.991454	2.46311	0.993138
2R0J	147	1.60387	0.995111	2.38022	0.995084
2QPW	147	1.54936	0.990504	2.44717	0.993096
2ENP	147	1.59366	0.995562	2.47048	0.992231
2FEK	147	1.7277	0.993151	2.58353	0.990865
2FV4	147	1.3943	0.992266	2.47975	0.988258
2HNA	147	1.67293	0.997063	2.5846	0.986067
2OQ3	147	1.94491	0.997618	2.57829	0.987743
2RML	147	1.68603	0.985188	2.46637	0.989973
1HST	148	1.82758	0.990889	2.38725	0.992655
1NG6	148	1.57827	0.990381	2.34764	0.995707
1QCQ	148	1.58441	0.994196	2.34857	0.994548
1QJ9	148	2.09778	0.989964	2.36253	0.995661
1R7H	148	1.56728	0.992125	2.36685	0.994553
1RJ1	148	1.76841	0.994371	2.40355	0.995338
1T17	148	1.4538	0.985201	2.48825	0.987093
1UGX	148	1.7694	0.992563	2.41083	0.993862
2ABX	148	1.58392	0.984168	2.3863	0.992834
2B5X	148	1.79601	0.995661	2.54892	0.989031
2B9Z	148	1.62653	0.995067	2.43822	0.990101
2DBO	148	1.61317	0.99264	2.45156	0.992863
2DF6	148	1.77318	0.98841	2.3667	0.991304
2FWK	148	1.69782	0.987818	2.43994	0.993109
3BHP	148	1.39819	0.991524	2.34259	0.996174
4TSV	148	1.7975	0.99634	2.40421	0.993788
2JNJ	148	1.34652	0.972169	2.42287	0.992298
2DBA	148	1.35716	0.991993	2.42842	0.994137
2HDE	148	1.54818	0.995029	2.46525	0.992594
2JR0	148	1.53764	0.991013	2.6197	0.985547
2JWK	148	1.68705	0.987315	2.51644	0.990483
2JY9	148	1.30927	0.994089	2.07314	0.990512
1DIV	149	1.59861	0.991589	2.09727	0.993724
1JOT	149	1.7963	0.993753	2.40373	0.993434
1NB2	149	1.499	0.98492	2.45729	0.991863
1NI7	149	1.51176	0.994658	2.55984	0.988166
1X1F	149	1.4427	0.994436	2.47243	0.994819
2AIV	149	1.4966	0.993186	2.37191	0.993616
2ARA	149	1.64801	0.990537	2.47843	0.992944
2EHG	149	1.76255	0.991001	2.52912	0.991343
2H30	149	1.63499	0.994772	2.4504	0.992367
2B1K	149	1.72418	0.992288	2.46415	0.991673
1X91	149	1.70549	0.996015	2.40746	0.995372
1NOG	149	1.74976	0.994548	2.43791	0.993532
2ESK	149	1.64588	0.994103	2.37222	0.994199
2DB9	149	1.41303	0.992063	2.51726	0.992566
2FZ0	149	1.7914	0.99484	2.60309	0.991719
2G0Q	149	1.57447	0.988141	2.44213	0.993055
2HF6	149	1.64437	0.995111	2.56352	0.988776
2K1S	149	1.56541	0.98339	2.50178	0.991919
1AMX	150	1.80014	0.99256	2.47611	0.992011
1BJ7	150	1.68637	0.989495	2.47883	0.990918
1DE3	150	1.72574	0.992408	2.53666	0.991858
1F3G	150	1.90252	0.991255	2.45494	0.991812
1HLW	150	1.54607	0.988454	2.46772	0.988944
1MBY	150	1.74854	0.989862	2.30805	0.993199
1TVI	150	1.51524	0.991789	2.54256	0.991275
1V8I	150	1.61	0.98605	2.4763	0.991857
1WRJ	150	1.76258	0.996163	2.46658	0.992234
1ZGG	150	1.68235	0.979834	2.6045	0.986217
2AAK	150	1.65916	0.99689	2.37644	0.994442
2E0T	150	1.62537	0.995449	2.41627	0.994479
2YV8	150	1.85487	0.994636	2.45623	0.993942
2YWN	150	1.67039	0.994481	2.50387	0.990713
3BS7	150	1.501	0.996719	2.3509	0.995206
1T4A	152	1.49982	0.99199	2.37122	0.994403
2JCP	150	1.82876	0.992136	2.49484	0.991837
2OP6	150	1.73803	0.993927	2.43469	0.992527
2FJL	150	1.27884	0.985543	2.38889	0.992783
2CRF	150	1.29228	0.991198	2.45259	0.991151
2CRP	150	1.53703	0.986824	2.46318	0.99156
2G2B	150	1.49041	0.991488	2.5244	0.985472
2F3I	150	1.62478	0.992291	2.49946	0.992062
1GRJ	151	1.73054	0.992814	2.29477	0.993893
1ILK	151	1.29899	0.992009	2.17474	0.997833
1IX5	151	1.76699	0.98589	2.36857	0.98977
1K0S	151	1.51846	0.994071	2.54267	0.99117
1PL5	151	1.33798	0.992007	1.87686	0.978342
1UFG	151	1.3702	0.991354	2.36157	0.991519
1V6F	151	1.42901	0.992142	2.57253	0.989178
1XNA	151	1.91959	0.993604	2.51796	0.993754
1XO8	151	1.71611	0.991088	2.38823	0.992635
1XR0	151	1.47535	0.993187	2.5186	0.989793
1XWE	151	1.65034	0.994563	2.50688	0.992809
1YX0	151	1.47558	0.990464	2.50894	0.98415
1Z3D	151	1.74564	0.992893	2.40458	0.99465
1ZUH	151	1.51743	0.991773	2.46083	0.990842
2FAZ	151	1.76109	0.988971	2.41667	0.994983
2Q4N	151	1.84716	0.991025	2.36395	0.995113
1B8E	152	1.73441	0.99142	2.45651	0.992807
1BYR	152	1.91407	0.993519	2.49422	0.987347
1DVO	152	1.4091	0.98978	2.26252	0.996111
1GYJ	152	1.4426	0.986253	2.46582	0.993146
1JAS	152	1.63099	0.995998	2.46329	0.991964
1JCD	152	1.7051	0.990688	2.18619	0.98955
1JL1	152	1.68037	0.992605	2.48102	0.990609
1P94	152	1.25205	0.99185	2.08517	0.983509
1PC2	152	1.22687	0.981548	2.31627	0.992935
1PZV	152	1.74623	0.995253	2.381	0.994699
1RW2	152	1.27767	0.987857	2.31321	0.990005
1UZQ	152	1.87755	0.991809	2.41599	0.995091
1XOU	152	1.36626	0.992659	2.30829	0.996325
2D68	152	1.39963	0.9877	2.47728	0.991166
2DWK	152	1.63916	0.995142	2.40021	0.994173
2H7Z	152	1.61054	0.98343	2.3034	0.995674
2OEB	152	1.73835	0.994432	2.47481	0.994116
1HZT	153	1.73472	0.99239	2.49012	0.988933
1GTD	155	1.54754	0.991452	2.34742	0.996311
2RFR	152	1.7079	0.993388	2.40342	0.994797
2FG1	152	1.7522	0.994312	2.46779	0.986197
2DAX	152	1.51569	0.991139	2.46752	0.990006
2DIW	152	1.49623	0.989235	2.56267	0.989643
2JYC	152	1.68889	0.994462	2.54169	0.987077
1AEP	153	1.66436	0.99543	2.39702	0.994579
1CX1	153	1.94186	0.993799	2.50264	0.988688
1H3L	153	1.34157	0.993746	2.44205	0.994744
1M4P	153	1.56872	0.995997	2.46368	0.99231
1P4U	153	1.83645	0.996011	2.40795	0.99435
1XSA	153	1.66447	0.991063	2.58693	0.987299
1YRV	153	1.57511	0.994219	2.39375	0.995166
2FFG	153	1.58192	0.982942	2.34636	0.996115
2I4R	153	1.5259	0.992765	2.33714	0.99367
1RFE	153	1.45965	0.994464	2.35215	0.995124
2O8I	153	1.49793	0.991226	2.38446	0.994306
1FYV	159	1.48607	0.994182	2.48691	0.991643
2B3M	154	1.50562	0.988777	2.39557	0.992592
2HX6	153	1.64511	0.996347	2.46592	0.992769
2DLX	153	1.28098	0.991841	2.54874	0.986079
2JXU	153	1.94518	0.994606	2.53082	0.988423
2YT2	153	1.40713	0.997923	2.60914	0.977753
1B34	154	1.64395	0.99083	2.47818	0.994104
1FIP	154	1.53648	0.988775	2.39813	0.994334
1HZM	154	1.80107	0.996329	2.59094	0.98809
1MD6	154	1.75928	0.993576	2.45612	0.991414
1SJY	154	1.66734	0.994902	2.48146	0.990431
2GPR	154	1.75298	0.990349	2.46241	0.992665
2OJL	154	1.62649	0.99238	2.44374	0.989117
2PWQ	154	1.68201	0.995067	2.39508	0.994837
2DAW	154	1.37421	0.993543	2.44247	0.992818
2E5O	154	1.49187	0.983623	2.53986	0.992532
2JQQ	154	1.49774	0.99571	2.52266	0.991247
1ICX	155	1.65231	0.989663	2.36604	0.992491
1JYH	155	1.61379	0.993404	2.46122	0.993604
1KEX	155	2.01573	0.995577	2.4802	0.993229
1WYM	155	1.62077	0.995891	2.51237	0.992738
1X51	155	1.51546	0.987481	2.551	0.986888
1ZXF	155	1.89285	0.989446	2.49387	0.99052
2A90	155	1.67458	0.988873	2.4013	0.992951
2CZT	155	1.65792	0.993771	2.46028	0.991477
2E4L	155	1.65313	0.991329	2.48235	0.991921
2FU0	155	1.95519	0.993357	2.49467	0.991248
2P4D	155	1.69202	0.993633	2.48902	0.99013
2RER	155	1.65878	0.98939	2.38476	0.995556
1Y9B	155	1.40841	0.993952	2.13277	0.992714
1BV1	159	1.68864	0.990277	2.38294	0.993307
2EBZ	155	1.64393	0.996353	2.46385	0.99044
2JXP	155	1.44926	0.992855	2.38155	0.993451
2K3A	155	1.25362	0.984633	2.22156	0.990779
2YRO	155	1.66943	0.992414	2.50599	0.988389
2YUG	155	1.71348	0.99434	2.48474	0.990716
1BD8	156	1.93763	0.994673	2.40828	0.99416
1IRY	156	1.62165	0.992283	2.52625	0.991081
1J85	156	1.59974	0.997494	2.48314	0.991995
1OWA	156	1.18279	0.990178	2.09185	0.99056
1PAQ	156	1.53406	0.994622	2.45279	0.9919
1PFS	156	1.55318	0.965455	2.49539	0.981626
1PMK	156	1.82066	0.98801	2.39782	0.993249
1Q5F	156	1.64929	0.996649	2.46868	0.9922
1TOL	156	1.81785	0.997005	2.47525	0.991337
1VI4	156	1.75228	0.992235	2.47482	0.992044
1YH2	156	1.73703	0.995161	2.38452	0.995062
2A4V	156	1.75615	0.994306	2.50884	0.991725
2E2C	156	1.42567	0.984172	2.38922	0.995373
2ODM	156	1.36341	0.992729	2.39647	0.993946
3BJV	156	1.89349	0.996656	2.49213	0.991429
1TFU	157	1.69168	0.99523	2.43522	0.9891
2GI4	156	1.58058	0.993028	2.54523	0.990987
2JMM	156	1.65252	0.989539	2.45217	0.991208
2JUG	156	1.16972	0.99131	2.41112	0.993375
2G2K	156	1.38629	0.991283	2.28987	0.994085
2EEF	156	1.46484	0.994702	2.50061	0.989924
2I8L	156	1.67777	0.993856	2.5932	0.988667
2YRB	156	1.433	0.992882	2.42079	0.991404
1BVH	157	1.61417	0.99086	2.52383	0.993103
1D7Q	157	1.27964	0.99041	2.24613	0.989633
1J0S	157	1.7957	0.994515	2.55233	0.988964
1JZU	157	1.60948	0.996185	2.50926	0.991653
1TXJ	157	1.55244	0.990293	2.49647	0.99096
2YWX	157	1.72198	0.992429	2.40125	0.993975
2YYO	157	1.97452	0.992434	2.50563	0.988818
2OB4	157	1.51901	0.993989	2.38245	0.995798
1CZT	160	1.88431	0.995948	2.48191	0.991865
2RKH	157	1.5211	0.993532	2.18531	0.995748
2D3J	157	1.66554	0.988867	2.46205	0.991616
2I9Y	157	1.4049	0.993642	2.45804	0.99178
1BGC	158	1.48958	0.993546	2.40318	0.995906
1GPR	158	1.84405	0.989832	2.45307	0.99311
1QCZ	158	1.69466	0.992124	2.41263	0.993902
1S7K	158	1.63785	0.992481	2.41964	0.991974
1SSK	158	1.43974	0.986505	2.44323	0.991307
1ZU2	158	1.34094	0.978402	2.54576	0.98932
1ZWT	158	1.8191	0.994532	2.55441	0.988042
2DBS	158	1.61405	0.995126	2.45851	0.992525
2GBO	158	1.33297	0.99036	1.96996	0.995615
2HZR	158	1.6938	0.993971	2.46734	0.993685
2QF5	158	1.86838	0.987387	2.45635	0.991485
3BN6	158	1.88518	0.991462	2.48198	0.99261
2OFY	158	1.66979	0.994901	2.42069	0.992548
3CAN	158	1.68338	0.993872	2.42451	0.994184
1HKA	158	1.6651	0.991356	2.47178	0.988205
2QAC	158	1.74162	0.995289	2.41926	0.994688
2JNF	158	1.53365	0.99355	2.12041	0.9889
2F3J	158	1.31382	0.988078	2.05082	0.990392
1C05	159	1.59109	0.993688	2.48404	0.9897
1CYW	159	1.81093	0.992843	2.50054	0.991221
1EMR	159	1.59778	0.991867	2.43082	0.994807
1EW3	159	1.69262	0.994156	2.49713	0.991681
1H2O	159	1.63746	0.990918	2.53503	0.983657
1I04	159	1.84183	0.992634	2.49296	0.992534
1Q42	159	1.67389	0.996975	2.4113	0.99295
1T5I	159	1.60162	0.995224	2.48423	0.992144
1WY6	159	1.63593	0.994928	2.3903	0.994826
1WYO	159	1.41188	0.996706	2.56242	0.988662
2CR2	159	1.49732	0.981843	2.47569	0.992052
1F8A	160	1.41593	0.9897	2.46892	0.993622
1JK6	160	1.83913	0.994199	2.45208	0.99318
1JVW	160	1.68129	0.988534	2.45705	0.993364
1KRI	160	1.75082	0.993677	2.52096	0.991146
1R6R	160	1.52889	0.995031	2.52249	0.988428
2DXP	160	1.50935	0.992477	2.49809	0.992389
2EEY	160	1.67641	0.991866	2.39999	0.994029
2G2D	160	1.68134	0.990309	2.42389	0.995527
2O9X	160	1.52823	0.987794	2.41884	0.992251
2QSR	160	1.55593	0.99038	2.44234	0.99456
2RCZ	160	1.76247	0.99077	2.3738	0.994606
2Z6P	160	1.51204	0.989676	2.45159	0.990028
2Z99	160	1.32885	0.989203	1.90702	0.992644
3C8X	160	1.83464	0.993988	2.46637	0.993639
1WU3	161	1.62311	0.994519	2.45905	0.993315
2JTZ	160	1.43099	0.996354	2.14423	0.991159
2DKQ	160	1.54306	0.990546	2.57474	0.982767
2JS1	160	1.23642	0.991872	2.34917	0.9961
2JS7	160	1.62964	0.99558	2.52355	0.990935
2JUZ	160	1.28643	0.991778	2.47918	0.98715
1BLE	161	1.75544	0.993711	2.4626	0.991663
1C25	161	1.52355	0.989918	2.49471	0.99305
1H6W	161	1.26766	0.992849	1.86645	0.989162
1K95	161	1.49423	0.991736	2.41744	0.994501
1XOY	161	1.91274	0.995936	2.59742	0.986886
1Z7C	161	1.53309	0.996424	2.46034	0.995191
2EDM	161	1.70929	0.993907	2.39438	0.994858
2FR2	161	1.85934	0.99253	2.35858	0.995328
2Z4F	161	1.83276	0.987947	2.58106	0.988188
1KLO	162	1.71135	0.961176	2.14856	0.988405
1LUZ	162	1.57293	0.987746	2.26125	0.989736
1PBU	162	1.55544	0.996986	2.58365	0.984933
1V3A	162	1.63088	0.995568	2.47243	0.989011
2BPS	162	1.66139	0.989692	2.44745	0.994096
2DYI	162	1.68471	0.988369	2.34019	0.995623
2ITH	162	1.81693	0.996191	2.57461	0.988614
1EVS	163	1.50192	0.995687	2.40485	0.994906
1L3K	163	1.81124	0.993932	2.36427	0.995908
1LG7	163	1.77536	0.98836	2.49928	0.992808
1NYO	163	1.89653	0.99174	2.61327	0.988407
1X5B	163	1.55044	0.989522	2.5517	0.988436
1Z23	163	1.38296	0.994256	2.38713	0.992903
1ZRI	163	1.50269	0.995171	2.44889	0.990462
2ABL	163	1.73929	0.986506	2.36685	0.993647
2F9F	163	1.8688	0.996168	2.50615	0.988893
2V1T	163	1.56191	0.991604	2.40296	0.994419
2NRK	163	1.63907	0.993528	2.46935	0.993764
1EZG	164	2.76328	0.989184	2.46028	0.993261
1FL0	164	1.83234	0.996294	2.4422	0.990888
1G5Z	164	1.67371	0.993974	2.32382	0.996194
1GJH	164	1.33376	0.990537	2.53929	0.990772
1IB8	164	1.50614	0.992733	2.2432	0.991664
1J4K	164	1.53773	0.97936	2.58434	0.992193
1LB6	164	1.77434	0.991966	2.47121	0.993458
1RL6	164	1.77784	0.992621	2.25641	0.995408
1X50	164	1.59899	0.993902	2.5124	0.989176
2BIT	164	1.97401	0.992725	2.48656	0.99226
2CPL	164	1.96094	0.993363	2.48856	0.991356
2OVA	164	1.80629	0.994011	2.44574	0.993963
2R99	164	1.93128	0.992821	2.4953	0.992273
2UCZ	164	1.58547	0.990555	2.39457	0.994489
3BZ6	164	1.5667	0.991164	2.47572	0.992549
2G40	164	1.78615	0.992116	2.47824	0.992275
1O6A	164	1.55464	0.982656	2.4261	0.994146
2IU1	178	1.70612	0.994806	2.52226	0.992166
2JQD	164	1.8581	0.987238	2.50942	0.991303
1F3Y	165	1.73895	0.991901	2.57325	0.990384
1KRQ	165	1.68472	0.985888	2.39716	0.995453
1KXO	165	1.74257	0.994889	2.47852	0.992573
1N1J	165	1.74113	0.994008	2.44764	0.993609
1S21	165	1.89944	0.995635	2.36491	0.995984
1SFE	165	1.76089	0.995335	2.47146	0.992157
2ARF	165	1.43553	0.990824	2.35405	0.99431
2FPH	165	1.67105	0.993091	2.42683	0.99506
2GBJ	165	1.62013	0.991196	2.36699	0.993242
2OBI	165	1.80408	0.993835	2.51	0.99074
3BCI	165	1.71866	0.99468	2.47774	0.991751
2JQV	165	1.38204	0.989137	2.45682	0.988973
2YS5	165	1.24707	0.987578	2.45578	0.991557
1DHM	166	1.80696	0.991859	2.50668	0.994109
1EQ1	166	1.87892	0.991607	2.51482	0.989501
1HUW	166	1.55961	0.992656	2.42999	0.994285
1IQV	166	1.67365	0.990776	2.45725	0.994128
1Q8X	166	1.64196	0.994141	2.58088	0.990346
1QNT	166	1.81887	0.993496	2.44926	0.992776
1TIE	166	1.90649	0.990992	2.45061	0.992352
1TVJ	166	1.59293	0.99292	2.59369	0.987567
1XWN	166	1.67229	0.988516	2.5632	0.986028
2AN7	166	1.33057	0.994193	2.23209	0.979843
2BQX	166	1.7594	0.99583	2.48281	0.991736
2DVK	166	1.77772	0.99346	2.3912	0.993624
2E3U	166	1.80529	0.995015	2.41737	0.994376
2HAQ	166	1.92036	0.98878	2.49658	0.992298
1ON4	174	1.68522	0.991476	2.59143	0.986818
2JPQ	166	1.38523	0.990017	2.54586	0.990112
2JRX	166	1.26497	0.990324	2.49247	0.991849
2OSG	166	1.5396	0.990962	2.44852	0.993709
1LOP	167	1.92322	0.996726	2.51835	0.989529
1OW1	167	1.58145	0.993953	2.48491	0.992689
1PGV	167	1.8615	0.993931	2.42542	0.994729
1R8O	167	1.91411	0.9932	2.46122	0.992752
1YCK	167	1.95786	0.993591	2.53161	0.99156
2AGM	167	1.63738	0.993443	2.44275	0.992367
2BT8	167	1.53001	0.985004	2.34573	0.995614
2HQV	167	1.48042	0.990593	2.41503	0.992225
2IDC	167	1.72244	0.995713	2.4485	0.994374
2QWT	167	1.47338	0.988442	2.28655	0.996721
2RD1	167	1.40394	0.967333	2.34177	0.994614
1M45	167	1.5797	0.99544	2.44194	0.995577
2G7H	167	1.46749	0.99304	2.52213	0.990313
2HO9	167	1.84759	0.997337	2.55097	0.988005
1AP7	168	1.78473	0.987037	2.45617	0.991518
1H6Q	168	1.4776	0.992281	2.53804	0.990994
1IZM	168	1.58754	0.993307	2.47468	0.993835
1J87	168	1.77973	0.99036	2.40958	0.992309
1K42	168	2.04804	0.994636	2.57158	0.991319
1NWA	168	1.7938	0.996565	2.5235	0.989137
1R4K	168	1.35581	0.993554	2.50024	0.988339
1R9K	168	1.72897	0.993677	2.48608	0.992648
1WZ3	168	1.76267	0.995431	2.33657	0.994706
1YA9	168	1.3106	0.991001	2.34704	0.995808
2AQ0	168	1.58353	0.985468	2.4954	0.989912
2B3W	168	1.50319	0.9871	2.52642	0.989264
3BQS	168	1.64845	0.990324	2.44289	0.992183
5HPG	168	2.07086	0.996264	2.39773	0.993848
1SMX	168	1.79921	0.991848	2.36528	0.9952
1T4O	169	1.46729	0.987476	2.3848	0.993764
2ELL	168	1.68425	0.985062	2.4903	0.99277
2JWY	168	1.36329	0.983111	2.46889	0.98992
2YUE	168	1.70109	0.994178	2.57222	0.98658
1B24	169	1.48995	0.976787	2.46543	0.992674
1IHC	169	1.70428	0.993331	2.49179	0.99117
1NUK	169	1.86232	0.99684	2.49883	0.992156
1WS6	169	1.61521	0.992635	2.48986	0.988247
1YG2	169	1.43112	0.993248	2.27984	0.996124
2RKQ	169	1.94264	0.99515	2.52527	0.991566
3BQE	169	1.65855	0.994155	2.52485	0.989388
1FCG	171	2.06437	0.994833	2.37545	0.993579
2IFS	169	1.71052	0.996083	2.48687	0.991878
1C3G	170	1.33506	0.976865	2.23662	0.994366
1MM4	170	1.31419	0.990878	2.33443	0.995118
1NQY	170	1.74191	0.993496	2.48408	0.990719
1O9Z	170	2.0041	0.994703	2.44464	0.994362
1OXJ	170	1.52004	0.996103	2.42138	0.992987
1WV9	170	1.79163	0.992475	2.40229	0.99317
1XPN	170	1.38645	0.987468	2.44784	0.991494
1YDU	170	1.41595	0.992323	2.09278	0.982237
2BBU	170	1.50025	0.994918	2.5118	0.990771
2ZA7	170	1.70058	0.995673	2.39175	0.996071
2FCB	173	2.01766	0.996018	2.38803	0.994188
2E63	170	1.97454	0.994259	2.62355	0.987406
1E4J	171	1.99653	0.994272	2.38994	0.993523
1QZN	171	1.79957	0.99499	2.41729	0.992774
1WWY	171	1.47726	0.987537	2.57634	0.989079
2BH8	171	1.86608	0.990825	2.30052	0.996848
2C5J	171	1.13522	0.984702	2.02612	0.994067
2NLA	171	1.57989	0.987014	2.50455	0.991711
2PJW	171	1.45591	0.992211	2.08274	0.992917
1P7N	176	1.54011	0.991851	2.36748	0.995611
2DOS	171	1.58742	0.994068	2.54688	0.987602
2EC4	171	1.46864	0.990347	2.60625	0.982838
1A7H	172	1.92193	0.992905	2.47992	0.9946
1DYW	172	2.00412	0.988642	2.5004	0.992304
1KOE	172	2.11785	0.996238	2.51086	0.990189
1LKI	172	1.7005	0.995647	2.40988	0.994964
1Q59	172	1.50081	0.994159	2.56469	0.991312
1QNG	172	1.95505	0.991031	2.51444	0.992522
1RFL	172	1.47001	0.992254	2.43576	0.993998
1TR8	172	1.54932	0.990013	2.23108	0.995603
1TWL	172	1.79046	0.995302	2.51165	0.990882
2G7R	172	1.50997	0.993834	2.29298	0.997027
2PLU	172	1.95316	0.991373	2.51054	0.993081
1FEW	173	1.48927	0.98845	2.13069	0.989705
1M8U	173	1.85855	0.979997	2.48833	0.994381
1QOI	173	1.79719	0.989473	2.50208	0.993016
261L	173	1.622	0.994162	2.42699	0.992324
1H4A	173	1.9684	0.984717	2.4914	0.994673
2EDI	173	1.46579	0.993106	2.51047	0.989077
2YRQ	173	1.33676	0.996331	2.06903	0.993185
1AK6	174	1.72245	0.991302	2.59519	0.991686
1BRQ	174	1.7604	0.993575	2.48804	0.993544
1CI4	174	1.67595	0.992162	2.46934	0.993995
1HA4	174	1.80778	0.99426	2.48122	0.994435
1JQR	174	1.79759	0.99173	2.51368	0.990654
1LXD	174	1.66399	0.98938	2.34838	0.995867
1Q80	174	1.79001	0.99817	2.5211	0.988657
1R05	174	1.59275	0.994629	2.21907	0.988661
1SPH	174	1.90191	0.979663	2.39113	0.993958
1UA8	174	1.94855	0.989532	2.47358	0.991709
1X9A	174	1.64058	0.989121	2.48113	0.991918
1YYC	174	1.65345	0.990732	2.45601	0.994476
2H01	174	1.63035	0.994236	2.50249	0.993487
2IWR	174	1.66532	0.990615	2.49874	0.991773
2UUZ	174	1.4405	0.992027	2.36076	0.996859
1G8Q	176	1.83005	0.997011	2.412	0.994965
4GCR	174	1.95264	0.991472	2.50359	0.994257
1TZQ	175	1.96052	0.995258	2.49949	0.991222
1Z27	175	1.61948	0.984825	2.34532	0.994683
2JDF	175	1.93602	0.985686	2.4888	0.994861
2Z0S	175	1.6219	0.985297	2.40671	0.994481
2JA9	175	1.75596	0.991753	2.4572	0.993042
2ISB	175	1.70861	0.992913	2.49099	0.989994
1BAZ	176	1.378	0.991103	2.41618	0.994338
1HBQ	176	1.7448	0.99216	2.47756	0.993755
1NG2	176	1.57626	0.996266	2.25213	0.993734
1OIA	176	1.69913	0.993602	2.45803	0.995434
1SQW	176	1.80425	0.992641	2.43341	0.993999
1YZ7	176	1.62339	0.994556	2.1809	0.995171
2CX6	176	1.50296	0.989122	2.41136	0.995163
2EJB	176	1.71168	0.993013	2.48216	0.992745
1X6I	176	1.56593	0.994085	2.46726	0.995052
1A58	177	1.94575	0.992202	2.50435	0.992283
1BEF	177	1.69223	0.994282	2.47275	0.991131
1RFY	177	1.49698	0.985754	2.31677	0.993786
1YW5	177	1.68369	0.991478	2.44725	0.993707
2A5M	177	1.73378	0.988519	2.50437	0.99288
2CXH	177	2.04048	0.995278	2.44667	0.992563
2D3V	177	1.91078	0.996086	2.37483	0.993808
2F1S	177	1.63316	0.992538	2.44239	0.993766
2FX0	177	1.44828	0.994189	2.38519	0.993655
2O6R	177	1.99985	0.995633	2.46521	0.993565
2GE4	177	1.39154	0.993706	2.33514	0.994844
1CDY	178	1.83104	0.995447	2.36177	0.993897
1FBQ	178	1.43567	0.989586	2.41052	0.993893
1G8E	178	1.6136	0.993068	2.44017	0.994328
1H0X	178	1.80315	0.987021	2.42248	0.993248
1HTJ	178	1.68078	0.996734	2.46033	0.993371
1NFA	178	1.47849	0.996677	2.43307	0.994897
1TKV	178	1.60026	0.994715	2.56838	0.992544
1U07	178	1.67459	0.988967	2.21135	0.996586
1XMW	178	1.46743	0.98981	2.58932	0.986185
1YBJ	178	1.85301	0.990989	2.5621	0.991128
2ADZ	178	1.38041	0.993116	2.34251	0.994873
2EGO	178	1.66999	0.986118	2.41231	0.993796
2I5H	178	1.76079	0.997148	2.40897	0.995799
2I88	178	1.71368	0.995893	2.4893	0.990337
2OIX	178	1.76284	0.993096	2.50668	0.99162
2PNM	178	1.88598	0.995707	2.49634	0.989031
1Y0K	178	1.59512	0.994388	2.49635	0.989341
2NX2	178	1.61568	0.994323	2.52024	0.990204
2JRF	178	1.31366	0.989838	2.39912	0.991978
1ILW	179	1.80833	0.993953	2.51096	0.989602
1NGL	179	1.63151	0.995426	2.54599	0.988224
1QU6	179	1.40332	0.984971	1.77384	0.978252
1XG6	179	1.71319	0.990824	2.46579	0.993422
2HP7	179	1.6187	0.992073	2.49544	0.991444
2QAI	179	1.62135	0.988108	2.44702	0.990853
2Z2I	179	1.83438	0.990981	2.52274	0.989748
1P9H	179	1.52616	0.964257	2.2903	0.992213
2JMR	179	1.83175	0.991606	2.43766	0.993475
2YUH	179	1.64243	0.990487	2.54977	0.99076
1A7M	180	1.8024	0.995225	2.57284	0.986847
1CYN	180	1.72798	0.99079	2.51264	0.991985
1JWD	180	1.61999	0.993089	2.53102	0.993559
1K4N	180	1.67359	0.995607	2.49759	0.993178
1KN3	180	1.89926	0.994677	2.52605	0.992252
1PQ1	180	1.678	0.996499	2.54732	0.990608
1S4Z	180	1.37479	0.995403	2.47111	0.991285
2CU6	180	1.62357	0.994666	2.37695	0.994728
2FD5	180	1.71858	0.994607	2.40236	0.994552
2HQX	180	1.60472	0.989734	2.40053	0.992327
2JD3	180	1.61907	0.989471	2.5138	0.993456
2O0I	180	1.6536	0.995198	2.29255	0.993872
3COU	180	1.5525	0.987229	2.50045	0.990007
2YUD	180	1.50759	0.996674	2.55447	0.989803
1AM2	181	1.8917	0.995091	2.49274	0.993118
1BED	181	1.61014	0.994954	2.45427	0.993206
1P4S	181	1.50189	0.990917	2.58013	0.985647
1VGJ	181	1.5462	0.988748	2.4449	0.992733
1YTQ	181	1.73474	0.98274	2.10216	0.990328
1ZON	181	1.78044	0.99606	2.50122	0.991517
2DYJ	181	1.68431	0.995602	2.43914	0.994028
2SGA	181	2.03457	0.993192	2.55595	0.988477
2YY0	181	1.35571	0.989808	2.16646	0.99242
1BK1	182	1.76913	0.989587	2.55382	0.989797
1BR9	182	1.83715	0.995019	2.43077	0.992098
1F7C	182	1.70565	0.992659	2.44227	0.99398
1M1H	182	1.74887	0.98786	2.34077	0.99531
1NTC	182	1.28809	0.993884	2.39296	0.99111
1TBX	182	1.50955	0.987509	2.46588	0.994655
1ZNW	182	1.62053	0.989521	2.41274	0.992156
2YVN	182	1.66026	0.9902	2.41318	0.994301
2IN2	182	1.84655	0.993858	2.6055	0.98692
2PRU	182	1.55989	0.991629	2.60324	0.985102
2YUI	182	1.41787	0.988572	2.59978	0.983725
1A4P	183	1.26187	0.984796	2.2298	0.996662
1DGU	183	1.65012	0.995209	2.43635	0.992074
1EP0	183	1.75856	0.994672	2.52047	0.992452
1R5P	183	1.68721	0.992461	2.43797	0.994884
2BF5	183	1.87331	0.991101	2.40945	0.992881
2FL7	183	1.5619	0.991148	2.49342	0.993541
2FQ4	183	1.55405	0.993011	2.34542	0.996498
2V94	183	1.62378	0.99581	2.38772	0.992311
1IUH	183	1.62937	0.992436	2.47043	0.99198
1GE9	184	1.64443	0.996752	2.32145	0.994645
1ISE	184	1.76706	0.99411	2.26896	0.99576
1T0V	184	1.56462	0.991407	2.56861	0.987884
1UMI	184	1.92522	0.992423	2.46263	0.993337
1UXO	184	1.78313	0.99542	2.51589	0.989183
1YK9	184	1.54828	0.994857	2.46301	0.992322
2DVP	184	1.70906	0.995812	2.46288	0.993437
2P8T	184	1.77394	0.994322	2.48027	0.992304
2QKV	184	1.67159	0.98855	2.0087	0.99453
2MFN	184	1.85729	0.98176	2.27501	0.993195
2JOK	184	1.50147	0.994126	2.45865	0.992348
1CZ4	185	1.61985	0.989157	2.49792	0.991116
1EH1	185	1.65561	0.994599	2.27114	0.995811
1GBS	185	1.87965	0.993709	2.52963	0.99029
1IS1	185	1.75209	0.995393	2.25546	0.995893
1R8N	185	1.85719	0.99433	2.46176	0.993327
1ULY	185	1.52166	0.994522	2.35868	0.994443
2BVV	185	1.85401	0.994147	2.54626	0.99097
2CVB	185	1.77741	0.995881	2.52428	0.99027
2DG7	185	1.60059	0.992791	2.35925	0.991992
2E8B	185	1.68916	0.995063	2.50661	0.989974
2GS5	185	1.88052	0.997278	2.47799	0.992801
2HAF	185	1.59599	0.984004	2.50514	0.992473
2OF7	185	1.52246	0.993304	2.38682	0.99356
2P65	185	1.82568	0.994757	2.4675	0.99175
2YWJ	185	1.98911	0.994597	2.51663	0.991421
1Z81	186	1.77685	0.992129	2.5203	0.993429
1P6F	188	1.9466	0.993879	2.35644	0.99466
2YSZ	185	1.34873	0.990707	2.53954	0.9923
1AUE	186	1.58253	0.988721	2.29436	0.992492
1HGU	186	1.45324	0.995443	2.45369	0.995403
1J4X	186	1.77735	0.994309	2.53418	0.990492
1JBJ	186	1.51998	0.993675	2.50292	0.993782
1K2H	186	1.62946	0.994556	2.49231	0.993739
1KNB	186	1.93856	0.993088	2.45351	0.991602
1KSO	186	1.68905	0.996823	2.42683	0.993156
1N81	186	1.57887	0.994423	2.49039	0.993753
1PDB	186	1.78896	0.995269	2.49907	0.990469
1RYB	186	1.77917	0.994109	2.52494	0.989106
1UGN	186	1.8944	0.996681	2.38046	0.990842
1UN2	186	1.82712	0.996179	2.46255	0.993725
2E12	186	1.74613	0.991397	2.34585	0.996028
2GEN	186	1.56607	0.997231	2.37851	0.995259
2JNQ	186	1.74919	0.995189	2.56626	0.990182
2NN4	186	1.47521	0.981348	2.33383	0.997044
2CO5	186	1.46108	0.993271	2.43542	0.993216
2B0A	186	1.72864	0.99433	2.51877	0.9939
3CCY	186	1.51718	0.997514	2.3653	0.995021
2FIU	186	1.9398	0.995595	2.46189	0.991027
2GZQ	186	1.98604	0.993693	2.50101	0.990583
1F2R	187	1.54682	0.99192	2.57987	0.986357
1KXL	187	1.63071	0.992751	2.60654	0.988769
1LMZ	187	1.65106	0.995912	2.52533	0.988598
1MKK	187	1.70626	0.989132	2.36712	0.994828
1MP2	187	1.71068	0.995684	2.45709	0.992654
1R6K	187	1.64551	0.992661	2.33773	0.995526
1R8I	187	1.52631	0.997068	2.36338	0.996007
2Z10	187	1.66512	0.995386	2.48546	0.989607
3CTA	187	1.60222	0.992942	2.37373	0.995799
2RK3	187	1.84027	0.997096	2.50803	0.98979
2G7S	187	1.60478	0.995148	2.39403	0.9943
2DHS	187	1.53301	0.990959	2.24781	0.994426
2GZO	187	1.48125	0.989898	2.56644	0.987591
1JHS	188	1.71721	0.995888	2.49577	0.992273
1KTZ	188	1.73769	0.99421	2.31226	0.993333
1MOL	188	1.65704	0.987513	2.43685	0.993182
1Q2H	188	1.35408	0.993177	2.42312	0.992416
1UFI	188	1.57043	0.991062	2.47425	0.993659
1UKF	188	1.87872	0.992037	2.51267	0.990486
1YLX	188	1.54242	0.991802	2.47132	0.99371
2AWU	188	1.92465	0.992754	2.24106	0.990641
2D7J	188	1.83772	0.993869	2.54956	0.990676
2GEE	188	1.84834	0.972605	2.24153	0.994323
2JGC	188	1.74091	0.997413	2.51775	0.992001
2OCT	192	1.68838	0.993623	2.3511	0.993342
2DO8	188	1.51531	0.991971	2.5498	0.988166
2FI2	188	1.63971	0.995886	2.64121	0.989296
1N3Y	189	1.74307	0.996171	2.51721	0.989533
1N9P	189	1.61832	0.995555	2.43997	0.991904
1NZ6	189	1.49683	0.988833	1.78451	0.966612
1RGP	189	1.64723	0.996586	2.44843	0.994777
1TFO	189	1.72099	0.995413	2.48996	0.991564
1TUA	189	1.59576	0.9884	2.40303	0.99437
2YWD	189	1.93154	0.99728	2.52689	0.990486
2JIC	189	1.84968	0.994393	2.54629	0.990104
2I3B	189	1.6302	0.994558	2.61308	0.986144
1BK7	190	1.73489	0.9943	2.5204	0.991164
1CUK	190	1.60542	0.991409	2.36718	0.996221
1IAP	190	1.59718	0.992513	2.45521	0.994046
1L0B	190	1.7401	0.990943	2.46447	0.993215
1OZO	190	1.63126	0.992254	2.52455	0.99257
1QC7	190	1.43495	0.99411	2.40328	0.993881
1TJC	190	1.6934	0.994017	2.36003	0.9956
[truncated: 3,797 more rows]

## Sheet: 6A_R2_df&ds
Subset (R^2>0.99 for ds & df) using cutoff = 6A, sorted by protein length
Length (N),spectral dimension(ds) and Fractal dimenssion (df) with associated square c.c.
When more than one alternative location per atom was given, the A location was chosen
pdb	N	ds	R^2_ds	df	R^2_df
1J2V	100	1.25031	0.995841	2.35119	0.994229
1J6Q	100	1.48001	0.990782	2.45547	0.990107
1JOS	100	1.14639	0.991296	2.32618	0.994159
1T1D	100	1.12194	0.992789	2.38528	0.993111
1UB9	100	1.03383	0.991546	2.34186	0.994724
1V4R	100	1.43746	0.992178	2.41929	0.991439
1VER	100	1.62808	0.996794	2.36819	0.994367
1VHF	100	1.21398	0.992139	2.36684	0.993682
1X3A	100	1.12064	0.998095	2.42695	0.991025
2DZM	100	1.17288	0.995091	2.40851	0.990822
2E5N	100	1.0631	0.990822	2.50182	0.99091
2EDP	100	1.26631	0.994432	2.38597	0.993909
2NML	100	1.11939	0.990943	2.34066	0.994726
2YQE	100	1.06677	0.993484	2.44188	0.991043
1AYD	101	1.37829	0.990362	2.40165	0.991508
1NWB	101	1.34418	0.996436	2.43463	0.992625
1V63	101	1.02521	0.991244	2.23098	0.992887
1XN9	101	1.13094	0.993682	2.34824	0.992626
2CQK	101	1.06059	0.991239	2.40277	0.990957
2DO7	101	1.10465	0.993589	2.32547	0.993975
2E60	101	1.11022	0.991073	2.43921	0.991495
2ENK	101	0.965804	0.993139	2.28685	0.991265
2OV6	101	1.17924	0.992102	2.22923	0.990676
2PE8	101	1.2974	0.995606	2.3999	0.990671
2YT7	101	1.21227	0.99359	2.39849	0.992551
2YZU	101	1.50667	0.992852	2.41105	0.992958
1EQK	102	1.11212	0.993556	2.4519	0.991983
1FHG	102	1.31398	0.99171	2.35709	0.995711
1KN5	102	1.26777	0.99116	2.47068	0.99247
1N02	102	1.7615	0.993517	2.44131	0.991183
1O5J	102	1.24494	0.99143	2.36497	0.99393
1P1L	102	1.22376	0.992573	2.34289	0.994437
1P68	102	1.34405	0.993184	2.45647	0.993368
1SJV	102	1.06488	0.997622	2.29218	0.994438
1TD4	102	1.61816	0.991692	2.40081	0.992714
1TUL	102	1.34578	0.992099	2.35273	0.994192
1VCS	102	1.1162	0.992378	2.35702	0.993794
1X5S	102	1.15049	0.990919	2.41659	0.991964
1YEL	102	1.29572	0.996472	2.41695	0.993223
1YWX	102	1.08209	0.990312	2.42052	0.991699
2CQB	102	1.06513	0.994585	2.40399	0.99329
2D90	102	1.27887	0.996123	2.42861	0.992847
2DBH	102	1.03024	0.991926	2.43348	0.990828
2JO8	102	1.03704	0.9929	2.10296	0.990721
2JUA	102	1.31065	0.995225	2.44778	0.991418
2VT1	102	1.17704	0.992135	2.42318	0.990892
1PUL	103	1.27045	0.994199	2.36825	0.991532
1S6D	103	1.34777	0.995539	2.46507	0.991941
1SBX	103	1.031	0.993381	2.37081	0.993676
1TE7	103	1.27321	0.991784	2.43775	0.990557
1UEP	103	1.14172	0.99454	2.44748	0.990426
1Y9O	103	1.32944	0.993868	2.42096	0.992692
2D1V	103	1.34822	0.994565	2.38503	0.993972
2E8O	103	1.06848	0.993408	2.34311	0.993874
2HGA	103	1.3511	0.994863	2.28644	0.994738
2O85	103	1.40036	0.995543	2.3743	0.993123
2RM4	103	1.05673	0.993095	2.29912	0.992873
1JYR	104	1.15832	0.990211	2.41751	0.992366
1KVN	104	1.32652	0.992859	2.40999	0.990488
1SUH	104	1.4804	0.994	2.41781	0.990199
1TGR	104	1.25981	0.992574	2.34239	0.995213
1Z5F	104	1.45424	0.99114	2.44775	0.991076
2CTK	104	1.03337	0.99351	2.26923	0.991457
2DHX	104	1.13188	0.997154	2.31117	0.992781
2DJT	104	1.16613	0.990974	2.37651	0.990674
2DLE	104	1.18866	0.991957	2.37699	0.990751
2E0Q	104	1.34204	0.991238	2.42078	0.992388
2R48	104	1.49248	0.992367	2.42794	0.990024
2YXY	104	1.31698	0.996954	2.33876	0.994904
1AAJ	105	1.54169	0.996238	2.39804	0.992776
1ERV	105	1.41908	0.991012	2.42245	0.993204
1FUS	105	1.52711	0.991069	2.43349	0.9905
1GXQ	105	1.30742	0.99349	2.38022	0.99583
1KTE	105	1.36227	0.992873	2.39444	0.992643
1M5I	105	1.0201	0.992007	2.09667	0.995061
1N6Z	105	1.2002	0.991222	2.41757	0.991183
1PU3	105	1.5079	0.991527	2.43686	0.991714
1S5Q	105	1.07964	0.99617	2.42413	0.993036
1TQG	105	1.18611	0.996137	2.45129	0.991366
1WWC	105	1.10338	0.991097	2.25695	0.99575
2DNH	105	1.12758	0.996179	2.42182	0.990899
2DNK	105	1.22066	0.992684	2.41221	0.990133
2EQX	105	1.12167	0.995866	2.46966	0.990313
2FD4	105	1.30112	0.994157	2.4226	0.992062
2HPL	105	1.29714	0.991106	2.40007	0.992823
2JN9	105	1.2379	0.992279	2.43902	0.990552
2NLW	105	1.26002	0.993225	2.38685	0.995241
2RB6	105	1.3828	0.990607	2.3174	0.995523
2YSR	105	1.17745	0.997297	2.41172	0.991034
1A1X	106	1.34172	0.991368	2.41471	0.993299
1G7D	106	1.22117	0.991114	2.43574	0.993966
1M58	106	1.49674	0.99565	2.4133	0.990541
1MKH	106	1.25849	0.995844	2.35121	0.991927
1V2Z	106	1.09378	0.996047	2.35776	0.996661
1WX7	106	1.19248	0.991529	2.3922	0.991301
1YZA	106	1.13513	0.995625	2.26052	0.995448
1Z0R	106	1.22488	0.991865	2.52067	0.990926
2DJU	106	1.38391	0.994047	2.4423	0.990847
2E9I	106	1.18344	0.992089	2.26149	0.991551
2EEB	106	1.29392	0.995081	2.3578	0.990854
2FRG	106	1.36353	0.996	2.37959	0.993557
1BET	107	1.2167	0.990445	2.16486	0.995788
1GH2	107	1.45252	0.995986	2.43117	0.992996
1IMU	107	1.21823	0.994331	2.37659	0.991752
1KR4	107	1.36044	0.994647	2.36181	0.99434
1KVZ	107	1.41539	0.995002	2.46497	0.991235
1M1S	107	1.47542	0.993342	2.3279	0.995144
1SHA	107	1.37395	0.993161	2.42366	0.992485
1U5L	107	1.17672	0.995162	2.46692	0.990272
1UHP	107	1.22627	0.992733	2.46611	0.990052
1WPA	107	1.06272	0.990821	2.11678	0.994894
1X1M	107	1.18308	0.992705	2.41483	0.991212
1X8S	107	1.33405	0.99064	2.38571	0.994397
1ZKZ	107	1.33444	0.994619	2.17552	0.995878
1ZL8	107	1.07685	0.994991	2.43526	0.993439
2DHM	107	0.997234	0.992357	2.37805	0.993527
2H2C	107	1.29264	0.995988	2.3268	0.995681
2PP4	107	1.10918	0.992636	2.37418	0.990265
2R39	107	1.31574	0.990986	2.29254	0.995677
1ACX	108	1.4354	0.990508	2.33212	0.993974
1HKF	108	1.35873	0.99015	2.4209	0.992994
1L1S	108	1.49715	0.997074	2.41577	0.99076
1PD3	108	1.06983	0.992872	2.40126	0.994521
1SJR	108	1.43924	0.9954	2.475	0.992584
1THX	108	1.43935	0.995324	2.40834	0.992015
1XSF	108	1.31418	0.995287	2.46417	0.990119
1Z9W	108	1.32473	0.996688	2.35826	0.994467
2B02	108	1.3813	0.995731	2.37582	0.994649
2COQ	108	1.65061	0.995605	2.38029	0.994708
2CQY	108	1.19246	0.991423	2.3492	0.990912
2DJ4	108	1.36663	0.99086	2.36351	0.993492
2H2M	108	1.16843	0.995688	2.43447	0.992872
2I1U	108	1.50936	0.994383	2.40852	0.993674
2JNZ	108	1.39604	0.996673	2.4327	0.991511
2JQO	108	1.19629	0.994373	2.47756	0.991129
2NLN	108	1.5715	0.994033	2.52767	0.99115
2OGH	108	1.15553	0.991848	2.27619	0.990769
3SSI	108	1.5157	0.995965	2.35234	0.994374
1OH1	109	1.47577	0.994301	2.39201	0.994295
1T0G	109	1.39381	0.991617	2.48692	0.994004
1VPZ	109	1.29863	0.992501	2.3317	0.992445
2COP	109	1.13234	0.994262	2.43844	0.990653
2CR5	109	1.19735	0.996329	2.39007	0.994504
2CWP	109	1.21007	0.992531	2.38605	0.99267
2D96	109	1.17723	0.992625	2.31479	0.993737
2DIS	109	1.31215	0.99603	2.45125	0.990766
2E7H	109	1.27379	0.996623	2.42538	0.991793
2FO3	109	1.26512	0.991978	2.36574	0.993985
2J6B	109	1.45874	0.997634	2.40659	0.99125
2NSC	109	0.998311	0.991653	2.23726	0.995462
2R2Y	109	1.22785	0.990153	2.39478	0.994371
2YT6	109	1.11586	0.991129	2.4365	0.990522
1BYW	110	1.41888	0.992618	2.3742	0.992392
1EXG	110	1.48603	0.99154	2.39324	0.991831
1UJR	110	1.04107	0.993971	2.28362	0.993804
1UM1	110	1.18056	0.993707	2.47203	0.99107
1ZOX	110	1.61418	0.996531	2.4392	0.991956
2BYE	110	1.24841	0.99489	2.43949	0.991782
2DAQ	110	1.10505	0.995703	2.47771	0.990542
2DIQ	110	1.11175	0.993519	2.45389	0.991282
2H7A	110	1.11752	0.994034	2.24637	0.990707
2JMK	110	1.33003	0.995231	2.43926	0.992289
2JV3	110	1.17813	0.994789	2.51848	0.991523
2JX3	110	1.4285	0.995688	2.41149	0.990706
2K0Z	110	1.33728	0.996454	2.53295	0.991615
3CNU	110	1.21535	0.990574	2.36303	0.99486
1MP1	111	1.20395	0.996982	2.48672	0.990628
1P6S	111	1.32656	0.996075	2.41332	0.993736
1PFC	111	1.35606	0.993783	2.34933	0.994995
1PXF	111	1.27471	0.993689	2.34403	0.994147
1ROA	111	1.47534	0.992009	2.35488	0.994544
1SFP	111	1.64638	0.994712	2.39344	0.994017
1TDP	111	1.25442	0.993264	2.46246	0.991719
1UJU	111	1.24262	0.993668	2.47063	0.99044
1UK5	111	1.15789	0.99297	2.38536	0.990232
1VAE	111	1.22184	0.994864	2.37087	0.994419
1X4H	111	1.19757	0.990493	2.3854	0.990974
2FB6	111	1.22007	0.990473	2.37102	0.994574
2NWV	111	1.22743	0.992122	2.37096	0.995065
2YQF	111	1.01379	0.996549	2.32898	0.994653
2YWZ	111	1.57087	0.995098	2.38586	0.994123
1I3Z	112	1.431	0.991828	2.42865	0.992408
1IRG	112	1.25652	0.994305	2.39504	0.993427
1JLI	112	1.41804	0.993915	2.49337	0.993726
1O3X	112	1.00789	0.992646	2.26107	0.996046
1Q10	112	1.59662	0.992311	2.44099	0.991833
1T00	112	1.55929	0.99753	2.41453	0.992555
1X0H	112	1.16248	0.994595	2.38639	0.992399
1X4F	112	1.1191	0.993553	2.47171	0.990831
2COC	112	1.28548	0.994323	2.47424	0.990117
2CRQ	112	1.20015	0.992465	2.40455	0.994136
2CTQ	112	1.09179	0.994533	2.33633	0.994218
2CUI	112	1.16702	0.990263	2.42524	0.990381
2DB7	112	0.995881	0.991389	2.36126	0.995978
2E7O	112	1.13063	0.992468	2.4714	0.99142
2H0P	112	1.44211	0.993002	2.41177	0.993266
2IDY	112	1.208	0.99682	2.3748	0.992852
2NMS	112	1.46791	0.995693	2.42703	0.992597
2OG3	112	1.38442	0.992675	2.45348	0.992086
2PII	112	1.34515	0.99136	2.30082	0.995157
2R33	112	1.40998	0.991453	2.32889	0.993872
1IJZ	113	1.2405	0.995108	2.43089	0.990381
1NOA	113	1.41798	0.995239	2.38623	0.990693
1V9J	113	1.06949	0.993515	2.28938	0.991832
1X5J	113	1.26711	0.994846	2.41541	0.992619
2CXY	113	1.06388	0.995847	2.38911	0.994457
2D4L	113	1.45579	0.994042	2.34786	0.992862
2DS4	113	1.43996	0.993802	2.37104	0.992378
2O3D	113	1.22831	0.993387	2.36409	0.994026
2QVT	113	1.55267	0.998044	2.3873	0.994066
1BLJ	114	1.28311	0.994812	2.49602	0.992184
1HBW	114	1.05457	0.992106	2.102	0.993799
1LL8	114	1.43132	0.993731	2.43712	0.993405
1SAU	114	1.38123	0.99607	2.47213	0.992414
1V9V	114	1.08559	0.99732	2.4528	0.992058
1Y6D	114	1.2502	0.992384	2.38449	0.993767
2APN	114	1.31796	0.990989	2.45528	0.992738
2DA0	114	1.2019	0.990064	2.4576	0.990509
2DCR	114	1.34702	0.992479	2.44599	0.993649
2DNL	114	1.19329	0.990228	2.42586	0.994658
2DO0	114	1.16579	0.996286	2.29883	0.991786
2EE0	114	1.30023	0.997965	2.38466	0.992701
2J8A	114	1.25952	0.996992	2.43315	0.993798
2O0Q	114	1.37029	0.993496	2.41856	0.991357
2P2E	114	1.46389	0.995847	2.40987	0.993274
2QGO	114	1.44903	0.996592	2.42283	0.993385
2RHE	114	1.47292	0.993326	2.38199	0.994575
2YRP	114	1.37329	0.994332	2.42535	0.99164
1D4T	115	1.51881	0.994447	2.43473	0.992076
1KLP	115	1.20857	0.995296	2.4449	0.993215
1NEU	115	1.53023	0.99362	2.37874	0.993919
1O7Z	115	1.22463	0.991161	2.3456	0.995525
1ZUB	115	1.46279	0.992281	2.48689	0.991238
2CPX	115	1.19396	0.995472	2.37957	0.992591
2CR6	115	1.35829	0.995337	2.39977	0.992214
2D7M	115	1.35408	0.991658	2.3967	0.992871
2EEA	115	1.17589	0.993385	2.271	0.993341
2VPK	115	1.34924	0.996411	2.43159	0.990742
3CPK	115	1.41527	0.996605	2.43335	0.991159
1A57	116	1.42499	0.992971	2.41382	0.990795
1AUZ	116	1.39094	0.994366	2.47713	0.994916
1BEA	116	1.36736	0.993291	2.42257	0.992882
1NPU	116	1.50366	0.995485	2.42445	0.994865
1NXO	116	1.33928	0.997425	2.43106	0.992381
1RDU	116	1.35172	0.996179	2.52269	0.991118
1UF0	116	1.21411	0.997047	2.46406	0.991371
1WXA	116	1.20709	0.991584	2.50445	0.990778
1X4B	116	1.16481	0.990458	2.40531	0.99525
1X5G	116	1.30359	0.993191	2.42554	0.990316
1ZYI	116	1.20156	0.992409	2.37987	0.992757
2B87	116	1.49951	0.992483	2.56878	0.990732
2BGP	116	1.74627	0.99201	2.51758	0.990665
2BYF	116	1.29488	0.994471	2.47837	0.991981
2C34	116	1.29528	0.990616	2.44428	0.991661
2CQD	116	1.14511	0.993014	2.39491	0.990937
2CWJ	116	1.34097	0.995494	2.38254	0.994058
2DL1	116	1.0273	0.994243	2.31694	0.993406
2DM8	116	1.20101	0.99074	2.43623	0.990072
2JZJ	116	1.55953	0.993109	2.45355	0.992028
2REA	116	1.06792	0.991836	2.37603	0.994526
2Z14	116	1.12037	0.992939	2.39887	0.995179
1D6T	117	1.44264	0.994309	2.42951	0.992634
1K0H	117	1.19297	0.993376	2.2799	0.994584
1N1X	117	1.49612	0.993038	2.39162	0.993579
1O9A	117	1.23813	0.992622	2.22974	0.991214
1OPI	117	1.4226	0.995342	2.46599	0.996295
1PQE	117	1.44423	0.992313	2.37203	0.994091
1RA4	117	1.35195	0.995193	2.4498	0.990031
1U3M	117	1.33532	0.991612	2.47042	0.990872
1UEM	117	1.29845	0.992079	2.39115	0.993803
1UIT	117	1.17665	0.990257	2.41735	0.99176
1UJD	117	1.2313	0.995709	2.50559	0.991033
1V5U	117	1.31832	0.990332	2.50135	0.990153
1V62	117	1.08182	0.994838	2.44859	0.990145
1VHP	117	1.62437	0.993771	2.47325	0.993874
2CSJ	117	1.2893	0.994579	2.37281	0.99369
2D9Y	117	1.19518	0.991258	2.44796	0.99253
2E7N	117	1.15177	0.990957	2.44995	0.991254
2HGK	117	1.25573	0.993918	2.46209	0.992033
2I7K	117	1.22155	0.997422	2.42027	0.992895
2JMH	117	1.05167	0.997375	2.37723	0.994005
2JRZ	117	1.09445	0.992385	2.42759	0.990357
2OFQ	117	1.33972	0.99588	2.51748	0.990718
2YRV	117	1.12332	0.992363	2.50047	0.99232
3B7X	117	1.36257	0.99267	2.43688	0.993359
1L5I	118	1.17386	0.99167	2.49724	0.990321
1MYO	118	1.49135	0.991621	2.47874	0.991827
1QFP	118	1.41032	0.9957	2.4456	0.993458
1R9H	118	1.47293	0.990596	2.40609	0.992436
1RJH	118	1.3878	0.992709	2.53297	0.990689
1TMY	118	1.34082	0.992961	2.43067	0.991462
1V6B	118	1.16694	0.991767	2.43824	0.994419
1V89	118	1.28982	0.993809	2.44289	0.993857
1ZV1	118	1.14386	0.990049	2.45577	0.992301
2AWG	118	1.53721	0.99044	2.40637	0.993581
2CRU	118	1.04981	0.995101	2.23784	0.995125
2DAO	118	1.15106	0.997097	2.48313	0.991142
2DB1	118	1.23972	0.992243	2.45763	0.993807
2DLZ	118	1.25467	0.991086	2.50551	0.990017
2DYQ	118	1.45784	0.995746	2.39454	0.993111
2E7C	118	1.24405	0.994193	2.35021	0.991302
2EDN	118	1.32938	0.992667	2.37775	0.991781
2EL8	118	1.18701	0.992492	2.4322	0.992806
2EO9	118	1.22472	0.996561	2.28627	0.992368
2FI9	118	1.41783	0.992798	2.44922	0.991563
2FUJ	118	1.34827	0.992923	2.33928	0.995218
2GE9	118	1.234	0.997275	2.45164	0.992779
2PPI	118	1.09457	0.991599	2.31063	0.996287
2YUB	118	1.23548	0.996356	2.39993	0.992634
1EKG	119	1.27994	0.99387	2.37339	0.994396
1FHO	119	1.23341	0.996353	2.45459	0.992164
1GD6	119	1.3613	0.995503	2.45349	0.99148
1KOT	119	1.35903	0.994958	2.59545	0.990093
1MH8	119	1.5672	0.990219	2.3814	0.994245
1NAT	119	1.38845	0.994177	2.43898	0.9904
1NZ8	119	1.32867	0.991257	2.44422	0.993773
1O3U	119	1.34222	0.994552	2.42068	0.993976
1UHD	119	1.45098	0.994416	2.38059	0.994307
1UJX	119	1.25141	0.993033	2.40029	0.990683
1UNP	119	1.32024	0.991149	2.36586	0.994079
1VC3	119	1.42794	0.994164	2.37976	0.992951
1X6D	119	1.22748	0.994903	2.36894	0.993383
2ALJ	119	1.4441	0.99521	2.50475	0.99126
2CS0	119	1.19738	0.991207	2.45847	0.992494
2ICC	119	1.38815	0.993338	2.40142	0.994906
2IPQ	119	1.35403	0.993703	2.42603	0.991592
2PND	119	1.36165	0.991087	2.40417	0.995035
2YQR	119	1.07929	0.992194	2.40231	0.992645
2YST	119	1.26685	0.994526	2.40213	0.992165
2YSX	119	1.20481	0.991849	2.46621	0.99394
1DUN	120	1.40526	0.995755	2.34077	0.99528
1GYV	120	1.62764	0.996565	2.36317	0.994207
1IIZ	120	1.38207	0.99641	2.44791	0.991991
1JH4	120	1.12304	0.993257	2.40113	0.991126
1V3F	120	1.23668	0.995502	2.47155	0.992845
1X5F	120	1.26905	0.990202	2.41244	0.993244
1Z9L	120	1.40554	0.992047	2.29689	0.993374
2CRV	120	1.26153	0.996675	2.46024	0.992038
2D9X	120	1.27254	0.991519	2.43792	0.992596
2DHZ	120	1.27093	0.996294	2.45452	0.995117
2FJ8	120	1.44094	0.993269	2.29818	0.995613
2H8E	120	1.33897	0.990099	2.39882	0.993996
2YQD	120	1.05815	0.996824	2.42241	0.991032
2YUX	120	1.29874	0.99587	2.41403	0.993298
3C97	120	1.09455	0.990319	2.09628	0.995669
1B6E	121	1.41717	0.991599	2.47695	0.993398
1BUO	121	1.16868	0.996105	2.36776	0.995231
1DHN	121	1.4031	0.992547	2.39145	0.994541
1SSE	121	1.07649	0.991592	2.24455	0.991742
1TP5	121	1.40389	0.990326	2.42709	0.99243
1WRY	121	1.1045	0.990226	2.49853	0.990739
1X5C	121	1.25137	0.992698	2.5336	0.992252
1ZIT	121	1.40699	0.997225	2.52397	0.992739
2DJJ	121	1.54926	0.996415	2.57802	0.990093
2DLL	121	1.10689	0.995501	2.42581	0.993207
2DLY	121	1.33613	0.993588	2.50317	0.991993
2EDO	121	1.25114	0.994466	2.46212	0.991024
2GOM	121	1.35284	0.991307	2.28997	0.995347
2GRC	121	1.2058	0.995363	2.38193	0.994449
2PF1	121	1.4327	0.996931	2.44869	0.99181
2PVT	121	1.53208	0.993629	2.38465	0.993988
2QR3	121	1.28653	0.991645	2.4403	0.990402
2QVK	121	1.64413	0.993988	2.32401	0.995099
1A62	122	1.27068	0.993155	2.38758	0.993205
1BYL	122	1.38858	0.994465	2.38046	0.993878
1D4B	122	1.04555	0.997341	2.20653	0.991586
1LWB	122	1.27223	0.996448	2.48066	0.991266
1MG6	122	1.52722	0.99165	2.39502	0.994017
1NKO	122	1.54835	0.997012	2.459	0.994349
1NR3	122	1.18641	0.992511	2.47658	0.99156
1PZC	122	1.53915	0.997259	2.44457	0.991371
1QTO	122	1.4618	0.993853	2.37594	0.994561
1R29	122	1.28674	0.994811	2.35766	0.995113
1V5Q	122	1.24236	0.99404	2.35896	0.991703
1VPI	122	1.62808	0.995239	2.38723	0.99223
1Y00	122	1.32404	0.991436	2.44536	0.991898
1ZLB	122	1.61317	0.996114	2.42761	0.991786
2ABY	122	1.2663	0.994545	2.46029	0.99161
2C6U	122	1.57606	0.99552	2.48061	0.991181
2EQY	122	0.885748	0.990973	2.32047	0.99484
2FWG	122	1.37148	0.992537	2.4044	0.993814
2GKG	122	1.46762	0.994747	2.42605	0.991555
2HUJ	122	1.24413	0.993649	2.39834	0.994302
2IUH	122	1.31444	0.996333	2.4558	0.993235
2J5Y	122	1.18354	0.991974	2.30549	0.99434
2PK7	122	1.17817	0.995203	2.29627	0.994446
2QHE	122	1.5739	0.994718	2.38558	0.994189
2YS4	122	1.22702	0.993044	2.37537	0.991994
3B79	122	1.29751	0.993418	2.44315	0.991396
3BF2	122	1.26514	0.995322	2.30555	0.995211
1C44	123	1.43436	0.996794	2.3822	0.993987
1CQA	123	1.3846	0.994695	2.4502	0.991066
1EA2	123	1.50387	0.998102	2.37448	0.993431
1HQ8	123	1.55251	0.996413	2.49654	0.991621
1J1H	123	1.57277	0.996375	2.48987	0.994427
1M5T	123	1.3212	0.995665	2.44939	0.991401
1MI0	123	1.25015	0.996021	2.35751	0.995667
1PKO	123	1.43745	0.99643	2.41142	0.993327
1RZW	123	1.2888	0.99538	2.42284	0.995699
1V60	123	1.09032	0.99642	2.37445	0.99191
2BP2	123	1.58881	0.994402	2.38458	0.994661
2HFI	123	1.13336	0.995083	2.41097	0.994452
1BBC	124	1.49303	0.993354	2.40425	0.993621
1BGF	124	1.08781	0.993386	2.37525	0.994379
1EO1	124	1.39533	0.994374	2.50419	0.991604
1KF5	124	1.45157	0.993813	2.39795	0.993097
1KXI	124	1.60855	0.996547	2.42076	0.992733
1OOI	124	1.60384	0.992649	2.43579	0.993065
1QEY	124	1.36951	0.990388	2.46696	0.991279
1QKD	124	1.60887	0.994639	2.40099	0.993557
1S7I	124	1.31786	0.992375	2.33889	0.995569
1TRL	124	1.67638	0.995876	2.45937	0.994128
1X5K	124	1.31422	0.993691	2.40966	0.992593
2COM	124	1.15819	0.99611	2.45445	0.990961
2CPR	124	1.07697	0.995067	2.43229	0.991811
2DAZ	124	1.32086	0.996572	2.47266	0.99293
2DBJ	124	1.20007	0.992452	2.37293	0.993053
2DI7	124	1.2419	0.997113	2.41684	0.990903
2E5I	124	1.20719	0.994644	2.39761	0.990722
2EOB	124	1.29016	0.996545	2.46013	0.991372
2G7I	124	1.53391	0.993804	2.16293	0.993398
2IOS	124	1.07417	0.992298	2.42432	0.993323
2J10	124	1.11684	0.990299	2.46722	0.992699
2J11	124	1.07582	0.993935	2.4487	0.991105
2P25	124	1.16732	0.994655	2.32054	0.9956
1AGI	125	1.46377	0.991709	2.4201	0.994568
1HH1	125	1.29462	0.994998	2.4322	0.994307
1KMZ	125	1.48137	0.996017	2.36541	0.993331
1P6P	125	1.49733	0.996845	2.34917	0.993625
1PSY	125	1.38702	0.995366	2.45631	0.990911
1TVQ	125	1.49644	0.996302	2.3356	0.995095
1WYJ	125	1.17493	0.990353	2.36439	0.99273
2COA	125	1.29659	0.993811	2.50539	0.990953
2DHJ	125	1.2499	0.993222	2.47434	0.991455
2EEC	125	1.30385	0.990075	2.28803	0.991588
1K40	126	1.27964	0.9971	2.33991	0.995461
1TP6	126	1.38298	0.995359	2.37028	0.99364
1U61	126	1.19304	0.99349	2.43312	0.993134
1WU9	126	1.12777	0.995914	2.27152	0.996374
1X5I	126	1.25763	0.990845	2.33518	0.992755
2OTA	126	1.13679	0.990454	2.39971	0.991062
2QVG	126	1.23799	0.994141	2.42682	0.993005
4FIT	126	1.45329	0.997055	2.4508	0.992306
1DDF	127	1.16717	0.990066	2.41269	0.991744
1F32	127	1.38851	0.993369	2.34987	0.99334
1HEY	127	1.37094	0.994743	2.42277	0.99231
1IXL	127	1.57511	0.993301	2.44531	0.991389
1JB3	127	1.42915	0.992077	2.43934	0.992523
1W2Q	127	1.01547	0.994405	2.39507	0.994471
1WYQ	127	1.1406	0.995786	2.50218	0.990848
1X5M	127	1.28614	0.993447	2.36389	0.995819
2BDD	127	1.27644	0.990642	2.42257	0.993742
2D9W	127	1.21698	0.994597	2.43304	0.990634
2EE7	127	1.0888	0.99675	2.41986	0.993395
2H09	127	1.14748	0.995843	2.37847	0.994834
2ID7	127	1.42733	0.99649	2.42853	0.991207
2OJ4	127	1.27944	0.996383	2.38777	0.996102
2PIM	127	1.47217	0.994582	2.41428	0.991152
1CMZ	128	1.06248	0.995647	2.4163	0.993629
1DQ7	128	1.42295	0.991193	2.23842	0.996329
1UG7	128	1.32666	0.99362	2.50503	0.993409
2AYA	128	1.22711	0.992661	2.4413	0.990982
2DAY	128	1.18763	0.994441	2.43611	0.993644
2DB5	128	1.11117	0.990845	2.50072	0.990627
2DKP	128	1.1859	0.993751	2.45478	0.99098
2EBM	128	1.19327	0.994849	2.4516	0.992183
2FM4	128	1.47906	0.992904	2.48401	0.993425
2RLO	128	1.28856	0.990953	2.50351	0.990246
2YTU	128	0.983187	0.995387	2.1508	0.993856
1HHL	129	1.52355	0.995289	2.4608	0.990093
1J3A	129	1.43004	0.994376	2.40695	0.992126
1LMQ	129	1.51317	0.997269	2.45438	0.9913
1LZB	129	1.58155	0.996087	2.45726	0.991605
1MSC	129	1.2262	0.993263	2.23719	0.996238
1MW4	129	1.23664	0.996027	2.4836	0.992908
1O5L	129	1.24363	0.992236	2.39228	0.990965
1PDO	129	1.42704	0.994882	2.4502	0.990228
1RCB	129	1.32564	0.997754	2.41632	0.994214
1X1G	129	1.27522	0.997427	2.46316	0.991034
2A2P	129	1.19702	0.992709	2.46272	0.990011
2DMZ	129	1.21206	0.993332	2.36934	0.993181
2EQL	129	1.47094	0.997193	2.4684	0.9914
2HKY	129	1.44798	0.994785	2.45559	0.995253
2HMH	129	1.43833	0.992585	2.42524	0.993717
2OA2	129	1.62083	0.995435	2.40014	0.993
2R18	129	1.26229	0.994849	2.1811	0.995917
2V1L	129	1.35164	0.992804	2.41902	0.994372
1AX8	130	1.17406	0.993362	2.416	0.994358
1I16	130	1.27048	0.994549	2.40424	0.991557
1IVM	130	1.36831	0.99523	2.49176	0.990513
1JHC	130	1.43248	0.994345	2.40789	0.991539
1N3K	130	1.11799	0.994162	2.35283	0.993321
1QGV	130	1.42469	0.997603	2.43873	0.99194
1QQY	130	1.41053	0.995328	2.45549	0.992514
1U5X	130	1.59173	0.996459	2.41281	0.993212
1V95	130	1.15979	0.991822	2.4637	0.992739
2CSP	130	1.20066	0.996104	2.3731	0.990194
2CZO	130	1.23402	0.994882	2.44768	0.990766
2D4P	130	1.27316	0.997257	2.41343	0.992668
2DNX	130	1.09257	0.996949	2.29478	0.992001
2EH0	130	1.2998	0.992328	2.46952	0.991449
2EXN	130	1.35288	0.993281	2.45332	0.992191
2F3L	130	1.67192	0.991607	2.39183	0.994056
2GQB	130	1.31451	0.992761	2.41452	0.992131
2JZA	130	1.1896	0.993744	2.47524	0.990867
2NYC	130	1.27274	0.992787	2.38193	0.993844
2QAS	130	1.27093	0.992752	2.40508	0.994753
3CAM	130	1.58027	0.991715	2.353	0.993412
3CFY	130	1.38369	0.99712	2.4412	0.991812
1HE9	131	1.42247	0.993336	2.35878	0.994773
1J23	131	1.38645	0.997387	2.41687	0.99248
1LIB	131	1.33409	0.994361	2.35287	0.994037
1LIT	131	1.54268	0.990303	2.50614	0.990222
1LMI	131	1.59207	0.99691	2.42341	0.992041
1QQL	131	1.65378	0.994635	2.46857	0.990686
1SP0	131	1.57344	0.996281	2.3562	0.991999
1T3Y	131	1.21034	0.994414	2.47368	0.990605
1TQO	131	1.5505	0.995697	2.44471	0.992733
2DI9	131	1.26648	0.994609	2.32802	0.992218
2DKW	131	1.19337	0.995332	2.4447	0.990632
2DMW	131	1.19804	0.99212	2.50442	0.993715
2E9G	131	1.31685	0.99049	2.43302	0.991592
2JX0	131	1.25392	0.996925	2.42488	0.991745
2LIS	131	1.17039	0.994515	2.40708	0.995438
1BKB	132	1.32232	0.995039	2.31305	0.995233
1KV0	132	1.50967	0.991759	2.4381	0.994905
1MNT	132	1.21129	0.99433	2.45716	0.992633
1R5S	132	0.888048	0.992017	1.93828	0.993594
1WVH	132	1.44285	0.993655	2.46893	0.991947
1X5H	132	1.18725	0.992522	2.35687	0.992894
2G3A	132	1.07943	0.995042	2.31448	0.99548
2GM2	132	1.25333	0.992918	2.51048	0.99256
2RNW	132	1.37393	0.995085	2.51944	0.992206
2V14	132	1.13372	0.995998	2.38256	0.994669
1DCF	133	1.35099	0.994709	2.4486	0.9916
1FQI	133	1.17843	0.994898	2.38403	0.995015
1HUS	133	1.27129	0.994697	2.38964	0.994886
1LPJ	133	1.43903	0.996207	2.38756	0.994764
1TQZ	133	1.37035	0.991979	2.41219	0.993826
2CH0	133	1.14115	0.996072	2.38132	0.990371
2DUN	133	1.16676	0.996293	2.32001	0.994067
2EIF	133	1.41428	0.995017	2.29966	0.995256
2HYG	133	1.15209	0.991386	2.34977	0.995892
2P84	133	1.24978	0.993961	2.38218	0.994923
1FWU	134	1.70853	0.992127	2.47297	0.990563
1G03	134	1.283	0.99492	2.48234	0.990286
1IS5	134	1.50338	0.991299	2.45281	0.992235
1JOY	134	1.06233	0.990513	2.29848	0.994936
1KQX	134	1.52059	0.998227	2.37197	0.994014
1LU4	134	1.50139	0.994328	2.46282	0.991766
1MIJ	134	1.20644	0.995815	2.4109	0.995008
1Q48	134	1.22244	0.997731	2.43904	0.990701
1QMT	134	1.43956	0.995491	2.39883	0.993105
1ZHV	134	1.29634	0.993407	2.38414	0.99418
1ZZO	134	1.46505	0.997482	2.4753	0.992181
2BL5	134	1.2576	0.993384	2.42798	0.994147
2D93	134	1.26328	0.993568	2.44064	0.992655
2DCQ	134	1.29096	0.993825	2.50199	0.991276
2EDX	134	1.29885	0.996239	2.39355	0.990002
2EJX	134	1.41866	0.996787	2.39651	0.993888
2FZP	134	1.3484	0.992257	2.46801	0.990625
2GFU	134	1.33578	0.99675	2.52597	0.990188
2J49	134	1.22155	0.992889	2.46045	0.993552
2JRA	134	1.18111	0.991988	2.24492	0.993157
2NMU	134	1.40766	0.996224	2.33304	0.995427
2OQP	134	1.33652	0.996913	2.51216	0.992228
1IEH	135	1.48461	0.993852	2.43833	0.990992
1UIX	135	1.18746	0.995933	1.91358	0.994839
1Y7Y	135	1.40261	0.995396	2.38153	0.994287
2AFF	135	1.35286	0.994914	2.49741	0.990873
2AIZ	135	1.30087	0.996977	2.45309	0.991619
2HAJ	135	1.2195	0.995625	2.42716	0.992138
2JOZ	135	1.23951	0.997752	2.45243	0.991155
2RJN	135	1.27103	0.992136	2.47395	0.99225
2RNY	135	1.4422	0.994633	2.48948	0.992976
1CE9	136	1.11491	0.99395	2.29905	0.99692
1D9S	136	1.44115	0.996203	2.47013	0.993145
1DUP	136	1.36987	0.993129	2.35575	0.994765
1EY4	136	1.50293	0.991747	2.43685	0.992032
1HRJ	136	1.27439	0.991111	2.37389	0.99413
1OP4	136	1.14284	0.994629	2.40264	0.991368
1PBI	136	1.49651	0.992113	2.42205	0.990404
1R62	136	1.39455	0.994907	2.42641	0.993904
1V5M	136	1.23468	0.994137	2.43775	0.992531
1WYP	136	1.23718	0.994715	2.52286	0.990719
1X2I	136	1.35245	0.99304	2.43116	0.992403
1XGW	136	1.3144	0.99752	2.44467	0.994185
2DHQ	136	1.36212	0.99637	2.42535	0.99213
2FBI	136	1.07916	0.994509	2.36133	0.995941
2JNU	136	1.14176	0.993453	2.45129	0.992111
2NEF	136	1.24805	0.998023	2.44578	0.9914
2NRQ	136	1.23814	0.997188	2.41578	0.99395
3BQX	136	1.34376	0.991297	2.33306	0.994349
1A3K	137	1.68233	0.994647	2.42801	0.993557
1TM9	137	1.15513	0.995013	2.51398	0.991597
1TWU	137	1.24971	0.993986	2.36403	0.994791
1XBS	137	1.5699	0.994689	2.4668	0.990943
2B0H	137	1.48046	0.9932	2.37925	0.994615
2END	137	1.31155	0.997876	2.39928	0.993522
2UZ5	137	1.54512	0.994331	2.48226	0.99029
2YS3	137	1.22833	0.996276	2.48301	0.993298
3BPV	137	1.11574	0.990271	2.37625	0.993225
1ANU	138	1.80607	0.996192	2.37686	0.994285
1BV8	138	1.33604	0.996582	2.44797	0.992686
1GZ2	138	1.606	0.997463	2.51269	0.990543
1R9W	138	1.27036	0.996014	2.47538	0.991021
1TTW	138	1.18519	0.990489	2.41969	0.993501
1UGK	138	1.37299	0.994115	2.506	0.992543
1V06	138	1.36636	0.99322	2.53654	0.99268
1XN5	138	1.48305	0.997052	2.44289	0.993195
1ZV4	138	1.06937	0.990877	2.39469	0.996036
2A1V	138	1.28894	0.99323	2.44292	0.993634
2CRH	138	1.14875	0.997456	2.38813	0.993514
2CXC	138	1.34336	0.990744	2.4282	0.993144
2DLB	138	1.3745	0.991319	2.35931	0.995211
2ENJ	138	1.30522	0.996203	2.45733	0.992674
2PIE	138	1.25754	0.992963	2.43513	0.993932
1EY1	139	1.41054	0.991296	2.54944	0.991139
1JWF	139	1.32777	0.994757	2.43988	0.992632
1QKK	139	1.34844	0.994952	2.46604	0.992186
1SGO	139	1.20806	0.990826	2.33465	0.99014
1ZCE	139	1.42786	0.994683	2.46481	0.992782
1ZTS	139	1.291	0.993767	2.42289	0.992487
2A4D	139	1.41305	0.995644	2.42679	0.992958
2CR9	139	1.21678	0.994018	2.46039	0.991031
2DYC	139	1.498	0.996517	2.44674	0.993846
2IN0	139	1.53036	0.995196	2.43638	0.99051
2JOD	139	1.29421	0.9941	2.4646	0.990845
2NRR	139	1.40009	0.993679	2.45968	0.991467
1IOU	140	1.5652	0.99633	2.58679	0.991504
1JW3	140	1.49121	0.994167	2.51771	0.991811
1P4P	140	1.58035	0.994949	2.36281	0.995134
2DCP	140	1.28515	0.993032	2.49524	0.992092
2DJ1	140	1.20577	0.991992	2.51682	0.992035
2DMH	140	1.45746	0.991233	2.48071	0.990267
2JNK	140	1.5274	0.991794	2.38197	0.99499
2O4D	140	1.1839	0.996039	2.44828	0.993796
3BU9	140	1.26354	0.995907	2.45716	0.993451
3RPB	140	1.54112	0.993117	2.53766	0.994154
1CKV	141	1.20064	0.995348	2.31985	0.990868
1IKO	141	1.46758	0.99398	2.45434	0.99298
1LCL	141	1.53751	0.99636	2.46222	0.99345
1MI8	141	1.67069	0.99282	2.44969	0.993268
1O50	141	1.27556	0.998014	2.406	0.994035
1TZV	141	1.08454	0.993994	2.48978	0.991739
1UGJ	141	1.23437	0.997455	2.51748	0.991133
1V27	141	1.30791	0.994735	2.51843	0.993358
2B3G	141	1.25988	0.993494	2.45077	0.992312
2D8K	141	1.3612	0.99609	2.51067	0.991262
2YU6	141	1.33169	0.995094	2.53396	0.992825
1GU3	142	1.52489	0.991482	2.40591	0.993205
1K6K	142	1.26126	0.996114	2.44272	0.992974
1N05	142	1.42135	0.995767	2.47998	0.991264
1TFE	142	1.34693	0.993911	2.33231	0.99614
1VJQ	142	1.52611	0.991761	2.4109	0.99447
1VLK	142	1.17669	0.996208	2.16892	0.996958
1WQJ	142	1.51561	0.994441	2.38041	0.994131
1XJC	142	1.25307	0.996106	2.44033	0.99124
3CBN	142	1.70051	0.997496	2.44681	0.99109
1EKR	143	1.45197	0.997746	2.40961	0.993712
1O8X	143	1.42862	0.990565	2.49057	0.991526
1XPW	143	1.64095	0.998398	2.47183	0.991993
1Y2Q	143	1.53237	0.994228	2.45974	0.992077
2D86	143	1.19612	0.995218	2.46751	0.993722
2QTP	143	1.60639	0.993468	2.45064	0.990035
2ZBN	143	1.29282	0.993572	2.46521	0.991378
1EYH	144	1.33301	0.994266	2.45488	0.992658
1GS9	144	1.23585	0.996804	2.3628	0.996283
1IUF	144	1.23556	0.995467	2.24282	0.993593
1J7G	144	1.46719	0.995422	2.44727	0.993112
1KNG	144	1.43946	0.992268	2.45466	0.991967
1L2H	144	1.62344	0.994119	2.46384	0.992861
1NGN	144	1.40521	0.994587	2.47054	0.993272
2ADL	144	1.08947	0.990326	2.19549	0.995143
2FOJ	144	1.62795	0.997115	2.45948	0.994325
2GJF	144	1.47015	0.992939	2.46118	0.994242
2JU5	144	1.28847	0.997366	2.49478	0.990743
1C3M	145	1.52402	0.993178	2.43718	0.991638
1FYX	145	1.00633	0.991115	2.45971	0.991722
1PKP	145	1.64052	0.993412	2.42039	0.992933
1Q5Z	145	1.25412	0.992755	2.42637	0.993522
1SRV	145	1.49108	0.99414	2.45652	0.990144
1WWI	145	1.31502	0.993906	2.44264	0.99295
1XTD	145	1.3321	0.994424	2.263	0.995029
2D27	145	1.12317	0.994677	2.35386	0.994802
2GBS	145	1.39944	0.996223	2.54997	0.992524
2JMX	145	1.09927	0.993288	2.44237	0.993693
2QEV	145	1.25675	0.995993	2.4386	0.994659
1ALY	146	1.53657	0.997582	2.43746	0.993488
1JMW	146	1.24523	0.996072	2.33225	0.996312
1K3K	146	1.3508	0.997437	2.5275	0.990497
1NIG	146	1.25718	0.994228	2.42689	0.993798
1O22	146	1.20023	0.996376	2.31151	0.996456
1VJX	146	1.23832	0.993495	2.43773	0.994555
1VSM	146	1.31268	0.990395	2.45529	0.990561
1Z8S	146	1.43231	0.997193	2.48494	0.992368
2A0J	146	1.28531	0.990565	2.44778	0.991138
2AF0	146	1.18641	0.996141	2.37646	0.996537
2CSK	146	1.22589	0.996083	2.46944	0.993333
2JVB	146	1.27017	0.994565	2.47501	0.991773
2JYN	146	1.24502	0.997623	2.48123	0.990217
2PQN	146	1.1294	0.994246	2.48844	0.992457
8I1B	146	1.53844	0.994983	2.44577	0.991712
1KHI	147	1.29936	0.993987	2.37579	0.994204
1O6D	147	1.4139	0.994684	2.44892	0.991154
1RIL	147	1.45292	0.996056	2.47629	0.990527
1S7E	147	1.37152	0.995262	2.28751	0.991584
1SMB	147	1.52667	0.995918	2.45263	0.992503
1XM0	147	1.30581	0.993062	2.5289	0.991884
2APL	147	1.18939	0.995053	2.3089	0.996676
2ENP	147	1.29563	0.993233	2.47048	0.992231
2FEK	147	1.42781	0.99796	2.58353	0.990865
1HST	148	1.39245	0.991648	2.38725	0.992655
1NG6	148	1.18636	0.990936	2.34764	0.995707
1QCQ	148	1.38939	0.996028	2.34857	0.994548
1QJ9	148	1.77397	0.994361	2.36253	0.995661
1RJ1	148	1.3596	0.995402	2.40355	0.995338
1UGX	148	1.52124	0.995454	2.41083	0.993862
2ABX	148	1.36302	0.99128	2.3863	0.992834
2B9Z	148	1.246	0.993843	2.43822	0.990101
2DBA	148	1.15871	0.994974	2.42842	0.994137
2DBO	148	1.42458	0.995681	2.45156	0.992863
2FWK	148	1.50645	0.994017	2.43994	0.993109
2HDE	148	1.34071	0.996609	2.46525	0.992594
2JNJ	148	1.13206	0.992566	2.42287	0.992298
2JY9	148	0.946204	0.991411	2.07314	0.990512
3BHP	148	1.19009	0.995259	2.34259	0.996174
4TSV	148	1.59832	0.991668	2.40421	0.993788
1DIV	149	1.407	0.994972	2.09727	0.993724
1JOT	149	1.51718	0.992759	2.40373	0.993434
1NB2	149	1.46587	0.994444	2.45729	0.991863
1NOG	149	1.37809	0.996101	2.43791	0.993532
1X1F	149	1.32461	0.99545	2.47243	0.994819
1X91	149	1.26769	0.995899	2.40746	0.995372
2AIV	149	1.18732	0.993514	2.37191	0.993616
2ARA	149	1.41399	0.990786	2.47843	0.992944
2B1K	149	1.38452	0.996701	2.46415	0.991673
2DB9	149	1.31616	0.995547	2.51726	0.992566
2EHG	149	1.43144	0.996263	2.52912	0.991343
2ESK	149	1.34417	0.995493	2.37222	0.994199
2EW9	149	1.35735	0.994087	2.41669	0.992643
2FZ0	149	1.34559	0.994206	2.60309	0.991719
2G0Q	149	1.28771	0.990185	2.44213	0.993055
2H30	149	1.41209	0.995449	2.4504	0.992367
2K1S	149	1.38827	0.995677	2.50178	0.991919
1AMX	150	1.52218	0.995862	2.47611	0.992011
1BJ7	150	1.42801	0.992831	2.47883	0.990918
1DE3	150	1.50924	0.994114	2.53666	0.991858
1F3G	150	1.65171	0.994933	2.45494	0.991812
1MBY	150	1.42885	0.990915	2.30805	0.993199
1TVI	150	1.2871	0.996614	2.54256	0.991275
1V8I	150	1.42275	0.994249	2.4763	0.991857
1WRJ	150	1.3932	0.99411	2.46658	0.992234
2AAK	150	1.36836	0.995081	2.37644	0.994442
2CRF	150	1.18251	0.996889	2.45259	0.991151
2CRP	150	1.19812	0.997856	2.46318	0.99156
2E0T	150	1.35722	0.995318	2.41627	0.994479
2F3I	150	1.51942	0.997324	2.49946	0.992062
2FJL	150	1.14952	0.995175	2.38889	0.992783
2JCP	150	1.51974	0.994654	2.49484	0.991837
2OP6	150	1.45511	0.996345	2.43469	0.992527
2YWN	150	1.4024	0.994241	2.50387	0.990713
3BS7	150	1.1232	0.991981	2.3509	0.995206
1GRJ	151	1.42557	0.995754	2.29477	0.993893
1ILK	151	1.15674	0.994903	2.17474	0.997833
1K0S	151	1.35146	0.99626	2.54267	0.99117
1XNA	151	1.69282	0.996399	2.51796	0.993754
1XO8	151	1.40825	0.996468	2.38823	0.992635
1XWE	151	1.49955	0.996445	2.50688	0.992809
1Z3D	151	1.44436	0.995278	2.40458	0.99465
1ZUH	151	1.19018	0.995731	2.46083	0.990842
2FAZ	151	1.41428	0.993573	2.41667	0.994983
2Q4N	151	1.61854	0.996423	2.36395	0.995113
1B8E	152	1.54167	0.993603	2.45651	0.992807
1DVO	152	1.20775	0.995439	2.26252	0.996111
1GYJ	152	1.21411	0.993078	2.46582	0.993146
1JAS	152	1.33873	0.995293	2.46329	0.991964
1JL1	152	1.40677	0.996508	2.48102	0.990609
1PC2	152	1.0444	0.993397	2.31627	0.992935
1PZV	152	1.34543	0.994267	2.381	0.994699
1RW2	152	1.08807	0.990414	2.31321	0.990005
1T4A	152	1.38827	0.997354	2.37122	0.994403
1UZQ	152	1.48684	0.99715	2.41599	0.995091
1XOU	152	1.08192	0.993293	2.30829	0.996325
2DAX	152	1.10771	0.994008	2.46752	0.990006
2DWK	152	1.22618	0.994832	2.40021	0.994173
2H7Z	152	1.47346	0.998099	2.3034	0.995674
2OEB	152	1.36838	0.996768	2.47481	0.994116
2RFR	152	1.4376	0.994755	2.40342	0.994797
1AEP	153	1.3828	0.996913	2.39702	0.994579
1H3L	153	1.11595	0.995886	2.44205	0.994744
1M4P	153	1.26709	0.994531	2.46368	0.99231
1P4U	153	1.47685	0.997167	2.40795	0.99435
1RFE	153	1.24034	0.996719	2.35215	0.995124
1YRV	153	1.33446	0.9966	2.39375	0.995166
2HX6	153	1.44484	0.997454	2.46592	0.992769
2I4R	153	1.39279	0.991848	2.33714	0.99367
2O8I	153	1.24865	0.996115	2.38446	0.994306
1FIP	154	1.28686	0.994094	2.39813	0.994334
1SJY	154	1.29431	0.994868	2.48146	0.990431
2B3M	154	1.35354	0.994057	2.39557	0.992592
2DAW	154	1.07945	0.992459	2.44247	0.992818
2E5O	154	1.25432	0.992713	2.53986	0.992532
2GPR	154	1.52485	0.994056	2.46241	0.992665
2JQQ	154	1.20006	0.995283	2.52266	0.991247
2PWQ	154	1.26757	0.994024	2.39508	0.994837
1GTD	155	1.30045	0.991253	2.34742	0.996311
1ICX	155	1.42725	0.99108	2.36604	0.992491
1JYH	155	1.44362	0.993798	2.46122	0.993604
1KEX	155	1.71252	0.994326	2.4802	0.993229
1WYM	155	1.36714	0.994635	2.51237	0.992738
1Y9B	155	1.22673	0.994806	2.13277	0.992714
1ZXF	155	1.60703	0.993359	2.49387	0.99052
2A90	155	1.3793	0.994302	2.4013	0.992951
2CZT	155	1.41865	0.995247	2.46028	0.991477
2E4L	155	1.35883	0.996076	2.48235	0.991921
2EBZ	155	1.23636	0.997578	2.46385	0.99044
2FU0	155	1.60828	0.994224	2.49467	0.991248
2JXP	155	1.29605	0.994402	2.38155	0.993451
2P4D	155	1.3535	0.993783	2.48902	0.99013
2RER	155	1.40658	0.9968	2.38476	0.995556
2YUG	155	1.45859	0.99621	2.48474	0.990716
1BD8	156	1.43578	0.996519	2.40828	0.99416
1IRY	156	1.38583	0.990385	2.52625	0.991081
1J85	156	1.37901	0.997482	2.48314	0.991995
1PAQ	156	1.23665	0.993397	2.45279	0.9919
1PMK	156	1.67915	0.995638	2.39782	0.993249
1Q5F	156	1.44682	0.996798	2.46868	0.9922
1TOL	156	1.46667	0.994268	2.47525	0.991337
1VI4	156	1.44389	0.993008	2.47482	0.992044
1YH2	156	1.34551	0.993247	2.38452	0.995062
2A4V	156	1.50716	0.998297	2.50884	0.991725
2E2C	156	1.26257	0.995633	2.38922	0.995373
2G2K	156	1.12799	0.995265	2.28987	0.994085
2GI4	156	1.32663	0.995357	2.54523	0.990987
2JUG	156	1.03531	0.991769	2.41112	0.993375
2ODM	156	1.0474	0.995256	2.39647	0.993946
2YRB	156	1.27461	0.996716	2.42079	0.991404
3BJV	156	1.56885	0.995984	2.49213	0.991429
1BVH	157	1.5226	0.995937	2.52383	0.993103
1JZU	157	1.42187	0.996654	2.50926	0.991653
1TXJ	157	1.35434	0.99594	2.49647	0.99096
2D3J	157	1.44744	0.993837	2.46205	0.991616
2I9Y	157	1.28394	0.998111	2.45804	0.99178
2OB4	157	1.20756	0.990848	2.38245	0.995798
2RKH	157	1.12991	0.994051	2.18531	0.995748
2YWX	157	1.43787	0.995202	2.40125	0.993975
1BGC	158	1.24453	0.996267	2.40318	0.995906
1GPR	158	1.5464	0.993779	2.45307	0.99311
1QCZ	158	1.46693	0.995922	2.41263	0.993902
1S7K	158	1.31993	0.997448	2.41964	0.991974
1SSK	158	1.3072	0.992493	2.44323	0.991307
2DBS	158	1.30143	0.993722	2.45851	0.992525
2HZR	158	1.38736	0.996688	2.46734	0.993685
2OFY	158	1.27469	0.992814	2.42069	0.992548
2QF5	158	1.55785	0.996054	2.45635	0.991485
3BN6	158	1.63081	0.996947	2.48198	0.99261
3CAN	158	1.36088	0.994006	2.42451	0.994184
1BV1	159	1.46724	0.996453	2.38294	0.993307
1CYW	159	1.61588	0.997766	2.50054	0.991221
1EMR	159	1.34651	0.995554	2.43082	0.994807
1EW3	159	1.43392	0.994583	2.49713	0.991681
1I04	159	1.57186	0.997744	2.49296	0.992534
1Q42	159	1.36037	0.995248	2.4113	0.99295
1T5I	159	1.47583	0.996851	2.48423	0.992144
1WY6	159	1.2127	0.993315	2.3903	0.994826
1CZT	160	1.60567	0.997448	2.48191	0.991865
1F8A	160	1.14515	0.991337	2.46892	0.993622
1JVW	160	1.41891	0.996652	2.45705	0.993364
1KRI	160	1.52652	0.997825	2.52096	0.991146
2DXP	160	1.19302	0.990161	2.49809	0.992389
2EEY	160	1.34479	0.99227	2.39999	0.994029
2G2D	160	1.42891	0.995999	2.42389	0.995527
2JS1	160	1.12122	0.995434	2.34917	0.9961
2JS7	160	1.35957	0.992132	2.52355	0.990935
2O9X	160	1.26099	0.994963	2.41884	0.992251
2QSR	160	1.25041	0.993311	2.44234	0.99456
2RCZ	160	1.39996	0.996704	2.3738	0.994606
2Z6P	160	1.21683	0.992573	2.45159	0.990028
3C8X	160	1.45804	0.994507	2.46637	0.993639
1BLE	161	1.45242	0.994064	2.4626	0.991663
1C25	161	1.33506	0.994038	2.49471	0.99305
1K95	161	1.36624	0.997206	2.41744	0.994501
1WU3	161	1.16602	0.995863	2.45905	0.993315
1Z7C	161	1.15756	0.993036	2.46034	0.995191
2EDM	161	1.46489	0.996542	2.39438	0.994858
2FR2	161	1.61244	0.995156	2.35858	0.995328
2BPS	162	1.47297	0.996625	2.44745	0.994096
2DYI	162	1.44843	0.994455	2.34019	0.995623
1EVS	163	1.21622	0.996638	2.40485	0.994906
1L3K	163	1.40743	0.993073	2.36427	0.995908
1LG7	163	1.41723	0.992742	2.49928	0.992808
1Z23	163	1.11769	0.995538	2.38713	0.992903
1ZRI	163	1.31781	0.995036	2.44889	0.990462
2ABL	163	1.3851	0.995274	2.36685	0.993647
2NRK	163	1.36011	0.995849	2.46935	0.993764
2V1T	163	1.38784	0.994104	2.40296	0.994419
1EZG	164	2.20049	0.996152	2.46028	0.993261
1FL0	164	1.52753	0.991693	2.4422	0.990888
1G5Z	164	1.39796	0.996175	2.32382	0.996194
1GJH	164	1.18268	0.99456	2.53929	0.990772
1IB8	164	1.37398	0.996446	2.2432	0.991664
1J4K	164	1.30477	0.995676	2.58434	0.992193
1LB6	164	1.49788	0.995058	2.47121	0.993458
1RL6	164	1.39732	0.992972	2.25641	0.995408
2BIT	164	1.67563	0.994359	2.48656	0.99226
2CPL	164	1.61625	0.996624	2.48856	0.991356
2G40	164	1.52837	0.991887	2.47824	0.992275
2JQD	164	1.57319	0.993943	2.50942	0.991303
2OVA	164	1.44854	0.995381	2.44574	0.993963
2R99	164	1.67795	0.994408	2.4953	0.992273
2UCZ	164	1.36067	0.993572	2.39457	0.994489
3BZ6	164	1.26431	0.993483	2.47572	0.992549
1F3Y	165	1.45344	0.995441	2.57325	0.990384
1KRQ	165	1.29405	0.995484	2.39716	0.995453
1KXO	165	1.46753	0.995975	2.47852	0.992573
1N1J	165	1.42767	0.997213	2.44764	0.993609
1S21	165	1.58884	0.994936	2.36491	0.995984
1SFE	165	1.47167	0.997121	2.47146	0.992157
2FPH	165	1.20771	0.994723	2.42683	0.99506
2GBJ	165	1.38417	0.995302	2.36699	0.993242
2OBI	165	1.52681	0.996048	2.51	0.99074
2YS5	165	1.21692	0.994358	2.45578	0.991557
3BCI	165	1.48235	0.996408	2.47774	0.991751
1DHM	166	1.40963	0.991288	2.50668	0.994109
1HUW	166	1.19113	0.995823	2.42999	0.994285
1IQV	166	1.40538	0.995233	2.45725	0.994128
1Q8X	166	1.35833	0.996045	2.58088	0.990346
1QNT	166	1.54206	0.995802	2.44926	0.992776
1TIE	166	1.60136	0.990632	2.45061	0.992352
2BQX	166	1.50148	0.997378	2.48281	0.991736
2DVK	166	1.46371	0.995289	2.3912	0.993624
2E3U	166	1.46852	0.996185	2.41737	0.994376
2HAQ	166	1.5666	0.993574	2.49658	0.992298
2JPQ	166	1.02893	0.994236	2.54586	0.990112
2JRX	166	1.05837	0.995908	2.49247	0.991849
2OSG	166	1.23121	0.993083	2.44852	0.993709
1M45	167	1.37366	0.993663	2.44194	0.995577
1OW1	167	1.37246	0.995613	2.48491	0.992689
1PGV	167	1.60527	0.998642	2.42542	0.994729
1YCK	167	1.56893	0.99574	2.53161	0.99156
2AGM	167	1.43282	0.996997	2.44275	0.992367
2BT8	167	1.36513	0.992906	2.34573	0.995614
2G7H	167	1.26824	0.995874	2.52213	0.990313
2HQV	167	1.18906	0.992722	2.41503	0.992225
2IDC	167	1.33832	0.995161	2.4485	0.994374
2QWT	167	1.20655	0.99312	2.28655	0.996721
1AP7	168	1.4727	0.995812	2.45617	0.991518
1H6Q	168	1.35238	0.996842	2.53804	0.990994
1IZM	168	1.29048	0.996887	2.47468	0.993835
1K42	168	1.80947	0.993814	2.57158	0.991319
1R9K	168	1.41129	0.996685	2.48608	0.992648
1WZ3	168	1.54183	0.995275	2.33657	0.994706
1YA9	168	1.10285	0.993213	2.34704	0.995808
2ELL	168	1.45446	0.992907	2.4903	0.99277
3BQS	168	1.40432	0.992926	2.44289	0.992183
5HPG	168	1.72724	0.994909	2.39773	0.993848
1B24	169	1.29245	0.992262	2.46543	0.992674
1IHC	169	1.44574	0.992559	2.49179	0.99117
1NUK	169	1.58318	0.996965	2.49883	0.992156
1T4O	169	1.29041	0.993449	2.3848	0.993764
1YG2	169	1.20993	0.996016	2.27984	0.996124
2IFS	169	1.47496	0.996458	2.48687	0.991878
2RKQ	169	1.67106	0.995541	2.52527	0.991566
1C3G	170	1.27825	0.992844	2.23662	0.994366
1MM4	170	1.2044	0.99463	2.33443	0.995118
1NQY	170	1.42563	0.998082	2.48408	0.990719
1O9Z	170	1.57584	0.995525	2.44464	0.994362
1OXJ	170	1.20819	0.99416	2.42138	0.992987
1WV9	170	1.41849	0.991198	2.40229	0.99317
1XPN	170	1.24338	0.996462	2.44784	0.991494
2BBU	170	1.2897	0.996885	2.5118	0.990771
2ZA7	170	1.26364	0.996499	2.39175	0.996071
1E4J	171	1.63171	0.994569	2.38994	0.993523
1FCG	171	1.63585	0.994849	2.37545	0.993579
1QZN	171	1.60255	0.996705	2.41729	0.992774
2BH8	171	1.69165	0.995399	2.30052	0.996848
2NLA	171	1.29875	0.995121	2.50455	0.991711
2PJW	171	1.12072	0.995844	2.08274	0.992917
1A7H	172	1.64895	0.990335	2.47992	0.9946
1DYW	172	1.61766	0.995394	2.5004	0.992304
1KOE	172	1.70736	0.996542	2.51086	0.990189
1LKI	172	1.35509	0.995088	2.40988	0.994964
1Q59	172	1.29313	0.995094	2.56469	0.991312
1QNG	172	1.50632	0.995859	2.51444	0.992522
1RFL	172	1.27658	0.993292	2.43576	0.993998
1TWL	172	1.51149	0.994688	2.51165	0.990882
2G7R	172	1.20531	0.994471	2.29298	0.997027
2PLU	172	1.6207	0.997308	2.51054	0.993081
1QOI	173	1.51663	0.995207	2.50208	0.993016
261L	173	1.31371	0.995417	2.42699	0.992324
2FCB	173	1.63229	0.995602	2.38803	0.994188
2YRQ	173	1.20171	0.996689	2.06903	0.993185
1AK6	174	1.54876	0.996991	2.59519	0.991686
1BRQ	174	1.45483	0.996782	2.48804	0.993544
1JQR	174	1.52298	0.996758	2.51368	0.990654
1LXD	174	1.58268	0.995686	2.34838	0.995867
1UA8	174	1.64648	0.996079	2.47358	0.991709
1X9A	174	1.31405	0.993437	2.48113	0.991918
1YYC	174	1.37716	0.996864	2.45601	0.994476
2H01	174	1.31585	0.997334	2.50249	0.993487
2IWR	174	1.4013	0.997911	2.49874	0.991773
2UUZ	174	1.24653	0.993991	2.36076	0.996859
1TZQ	175	1.60818	0.997809	2.49949	0.991222
1Z27	175	1.49326	0.991998	2.34532	0.994683
2JA9	175	1.47969	0.993323	2.4572	0.993042
2Z0S	175	1.41709	0.993254	2.40671	0.994481
1BAZ	176	1.19563	0.992939	2.41618	0.994338
1G8Q	176	1.39514	0.99475	2.412	0.994965
1HBQ	176	1.4164	0.994716	2.47756	0.993755
1NG2	176	1.29128	0.993301	2.25213	0.993734
1OIA	176	1.269	0.993573	2.45803	0.995434
1P7N	176	1.36554	0.995628	2.36748	0.995611
1SQW	176	1.45521	0.996434	2.43341	0.993999
1X6I	176	1.14966	0.996102	2.46726	0.995052
1YZ7	176	1.29542	0.992624	2.1809	0.995171
2CX6	176	1.44045	0.994086	2.41136	0.995163
2EJB	176	1.47984	0.996986	2.48216	0.992745
1A58	177	1.64023	0.996755	2.50435	0.992283
1BEF	177	1.47643	0.996824	2.47275	0.991131
1RFY	177	1.11562	0.990887	2.31677	0.993786
1YW5	177	1.38736	0.99366	2.44725	0.993707
2CXH	177	1.65206	0.996155	2.44667	0.992563
2D3V	177	1.5724	0.99722	2.37483	0.993808
2F1S	177	1.16521	0.992751	2.44239	0.993766
2FX0	177	1.20054	0.996542	2.38519	0.993655
2O6R	177	1.85028	0.997831	2.46521	0.993565
1CDY	178	1.50864	0.995655	2.36177	0.993897
1FBQ	178	1.24275	0.993444	2.41052	0.993893
1G8E	178	1.40188	0.993687	2.44017	0.994328
1H0X	178	1.40839	0.991872	2.42248	0.993248
1HTJ	178	1.31574	0.997897	2.46033	0.993371
1NFA	178	1.33353	0.997876	2.43307	0.994897
1TKV	178	1.2771	0.99091	2.56838	0.992544
1YBJ	178	1.55821	0.996822	2.5621	0.991128
2ADZ	178	1.18488	0.99418	2.34251	0.994873
2EGO	178	1.43819	0.9938	2.41231	0.993796
2I5H	178	1.42157	0.994235	2.40897	0.995799
2I88	178	1.25996	0.997404	2.4893	0.990337
2IU1	178	1.35495	0.99178	2.52226	0.992166
2JRF	178	1.16162	0.994229	2.39912	0.991978
2NX2	178	1.39275	0.997269	2.52024	0.990204
2OIX	178	1.35028	0.995962	2.50668	0.99162
1XG6	179	1.45691	0.996619	2.46579	0.993422
2HP7	179	1.30729	0.994949	2.49544	0.991444
2JMR	179	1.63723	0.99581	2.43766	0.993475
2QAI	179	1.41897	0.994184	2.44702	0.990853
1CYN	180	1.59074	0.99789	2.51264	0.991985
1JWD	180	1.29712	0.995349	2.53102	0.993559
1K4N	180	1.50076	0.993283	2.49759	0.993178
1KN3	180	1.53091	0.994507	2.52605	0.992252
1PQ1	180	1.26189	0.9967	2.54732	0.990608
1S4Z	180	1.14448	0.99566	2.47111	0.991285
2CU6	180	1.28231	0.993509	2.37695	0.994728
2FD5	180	1.38149	0.997562	2.40236	0.994552
2HQX	180	1.34007	0.995798	2.40053	0.992327
2JD3	180	1.14546	0.990214	2.5138	0.993456
2O0I	180	1.41524	0.991761	2.29255	0.993872
1AM2	181	1.50375	0.993842	2.49274	0.993118
1BED	181	1.24492	0.996169	2.45427	0.993206
1YTQ	181	1.49045	0.990425	2.10216	0.990328
1ZON	181	1.48441	0.997224	2.50122	0.991517
2DYJ	181	1.3619	0.996998	2.43914	0.994028
2YY0	181	1.14504	0.995225	2.16646	0.99242
1BR9	182	1.53455	0.996239	2.43077	0.992098
1F7C	182	1.30335	0.996724	2.44227	0.99398
1NTC	182	1.08423	0.994787	2.39296	0.99111
1TBX	182	1.22184	0.992655	2.46588	0.994655
1ZNW	182	1.32581	0.997723	2.41274	0.992156
2YVN	182	1.41102	0.993079	2.41318	0.994301
1A4P	183	1.13552	0.994766	2.2298	0.996662
1DGU	183	1.47034	0.996519	2.43635	0.992074
1EP0	183	1.45108	0.994737	2.52047	0.992452
1IUH	183	1.38058	0.994678	2.47043	0.99198
1R5P	183	1.35305	0.992845	2.43797	0.994884
2BF5	183	1.52073	0.993576	2.40945	0.992881
2FL7	183	1.29309	0.992872	2.49342	0.993541
2FQ4	183	1.25666	0.994521	2.34542	0.996498
2V94	183	1.28043	0.996198	2.38772	0.992311
1GE9	184	1.2623	0.997536	2.32145	0.994645
1ISE	184	1.29502	0.995654	2.26896	0.99576
1UMI	184	1.4989	0.992026	2.46263	0.993337
1YK9	184	1.32346	0.995077	2.46301	0.992322
2DVP	184	1.46012	0.995997	2.46288	0.993437
2JOK	184	1.25059	0.997383	2.45865	0.992348
2MFN	184	1.5311	0.992038	2.27501	0.993195
2P8T	184	1.41211	0.995571	2.48027	0.992304
1CZ4	185	1.45604	0.998392	2.49792	0.991116
1EH1	185	1.28599	0.995415	2.27114	0.995811
1GBS	185	1.62579	0.998141	2.52963	0.99029
1IS1	185	1.20423	0.995825	2.25546	0.995893
1R8N	185	1.56606	0.994025	2.46176	0.993327
1ULY	185	1.13842	0.995813	2.35868	0.994443
2BVV	185	1.47092	0.993815	2.54626	0.99097
2CVB	185	1.53007	0.996039	2.52428	0.99027
2DG7	185	1.31051	0.995753	2.35925	0.991992
2GS5	185	1.54622	0.996305	2.47799	0.992801
2HAF	185	1.38226	0.993402	2.50514	0.992473
2OF7	185	1.25536	0.994766	2.38682	0.99356
2P65	185	1.59723	0.995775	2.4675	0.99175
2YSZ	185	1.26778	0.995907	2.53954	0.9923
2YWJ	185	1.72396	0.995479	2.51663	0.991421
1HGU	186	1.2535	0.994336	2.45369	0.995403
1J4X	186	1.47112	0.995001	2.53418	0.990492
1JBJ	186	1.24312	0.99674	2.50292	0.993782
1KNB	186	1.7404	0.99542	2.45351	0.991602
1KSO	186	1.4659	0.997247	2.42683	0.993156
1N81	186	1.16789	0.995199	2.49039	0.993753
1PDB	186	1.47231	0.996146	2.49907	0.990469
1UGN	186	1.55094	0.99708	2.38046	0.990842
1UN2	186	1.35283	0.995569	2.46255	0.993725
1Z81	186	1.48405	0.995479	2.5203	0.993429
2B0A	186	1.46516	0.996656	2.51877	0.9939
2CO5	186	1.19151	0.995532	2.43542	0.993216
2FIU	186	1.761	0.995119	2.46189	0.991027
2GEN	186	1.23014	0.998157	2.37851	0.995259
2GZQ	186	1.50988	0.9969	2.50101	0.990583
2JNQ	186	1.40305	0.996086	2.56626	0.990182
3CCY	186	1.1371	0.997883	2.3653	0.995021
1MKK	187	1.42558	0.996348	2.36712	0.994828
1MP2	187	1.37336	0.995599	2.45709	0.992654
1R6K	187	1.24277	0.994282	2.33773	0.995526
1R8I	187	1.24203	0.996737	2.36338	0.996007
2DHS	187	1.31735	0.995168	2.24781	0.994426
2G7S	187	1.2574	0.997407	2.39403	0.9943
3CTA	187	1.31908	0.995598	2.37373	0.995799
1JHS	188	1.44336	0.996689	2.49577	0.992273
1KTZ	188	1.48064	0.996495	2.31226	0.993333
1MOL	188	1.35058	0.994104	2.43685	0.993182
1P6F	188	1.65543	0.994351	2.35644	0.99466
1Q2H	188	1.17147	0.994157	2.42312	0.992416
1UFI	188	1.15544	0.993846	2.47425	0.993659
1UKF	188	1.63696	0.996896	2.51267	0.990486
1YLX	188	1.36985	0.992566	2.47132	0.99371
2AWU	188	1.56407	0.9953	2.24106	0.990641
2D7J	188	1.51561	0.995522	2.54956	0.990676
2JGC	188	1.39171	0.996849	2.51775	0.992001
1N9P	189	1.33857	0.996928	2.43997	0.991904
1RGP	189	1.30159	0.995692	2.44843	0.994777
1TFO	189	1.31312	0.995574	2.48996	0.991564
1TUA	189	1.32499	0.99231	2.40303	0.99437
2JIC	189	1.49101	0.99617	2.54629	0.990104
2YWD	189	1.62111	0.997817	2.52689	0.990486
1BK7	190	1.44956	0.997842	2.5204	0.991164
1IAP	190	1.25649	0.99402	2.45521	0.994046
1L0B	190	1.43236	0.995502	2.46447	0.993215
1OZO	190	1.44205	0.995032	2.52455	0.99257
1QC7	190	1.12077	0.995954	2.40328	0.993881
1TJC	190	1.2938	0.992095	2.36003	0.9956
1XND	190	1.49251	0.995513	2.53898	0.990186
1YGS	190	1.3903	0.995927	2.48885	0.993478
1ZY3	190	1.16112	0.996957	2.52958	0.990845
2QNI	190	1.54033	0.99549	2.50619	0.991376
2R77	190	1.45536	0.997662	2.53184	0.991591
2VPH	190	1.46031	0.993682	2.40241	0.993369
3TSS	190	1.51934	0.996646	2.50209	0.992905
1UCT	191	1.57642	0.9932	2.37199	0.993133
2E4F	191	1.31641	0.99611	2.44944	0.993853
2GF5	191	1.17732	0.995297	2.41457	0.990156
2IWO	191	1.39923	0.994696	2.41487	0.995201
2NZ7	191	1.30406	0.995308	2.44302	0.992734
2Q98	191	1.1857	0.995054	2.45602	0.995566
1CDC	192	1.61975	0.996994	2.45605	0.994175
1F16	192	1.07574	0.995747	2.51765	0.992703
1RW6	192	1.12522	0.994238	2.18777	0.994347
1S6L	192	1.29611	0.997047	2.42022	0.992854
1SDO	192	1.47316	0.997737	2.4818	0.993719
1X9G	192	1.47385	0.997425	2.52388	0.991456
1ZXQ	192	1.59809	0.996846	2.23911	0.992866
2AP3	192	1.2297	0.995746	2.25593	0.996776
2D8N	192	1.19663	0.996897	2.42343	0.993976
2FXT	192	1.39586	0.991983	2.44243	0.994071
2GMQ	192	1.37578	0.990502	2.28265	0.994901
2HIQ	192	1.47122	0.991802	2.51613	0.991983
2OCT	192	1.32161	0.992958	2.3511	0.993342
1J8R	193	1.44109	0.995893	2.47227	0.993871
1JSX	193	1.34824	0.997079	2.48342	0.991987
1KID	193	1.41253	0.997444	2.49215	0.992959
1U53	193	1.56634	0.993849	2.49881	0.992883
1VB2	193	1.55832	0.997271	2.46138	0.991715
1X04	193	1.14944	0.991998	2.0928	0.991204
1YNA	193	1.57194	0.997709	2.54326	0.990239
2NPO	193	1.58418	0.994072	2.48534	0.994697
2NR7	193	1.26428	0.992549	2.51013	0.994482
2RAE	193	1.23686	0.997904	2.39212	0.994826
1BJZ	194	1.15351	0.994897	2.38149	0.995917
1CMI	194	1.45418	0.996642	2.25076	0.997218
1MF7	194	1.54127	0.997565	2.53881	0.99001
1PVX	194	1.49253	0.996777	2.54105	0.990035
1S98	194	1.47503	0.997667	2.37808	0.995774
1SOU	194	1.42841	0.99426	2.55236	0.990385
1SZI	194	1.24194	0.997475	2.32882	0.993829
1ZM0	194	1.41315	0.991789	2.46348	0.99313
2D1H	194	1.18569	0.993802	2.32844	0.99554
2VGA	194	1.53326	0.998504	2.50319	0.992273
3BOR	194	1.50433	0.996188	2.51017	0.990897
1DDB	195	1.15887	0.995764	2.47246	0.994413
1ET9	195	1.55332	0.990282	2.48639	0.99283
1IX2	195	1.40232	0.992451	2.34011	0.990571
1NKR	195	1.66811	0.994776	2.37347	0.992189
1NO1	195	1.11657	0.991901	2.36698	0.99347
1PBV	195	1.32069	0.99767	2.39666	0.995822
1YZF	195	1.47908	0.995205	2.51743	0.991658
1HAR	196	1.51567	0.997638	2.43764	0.994275
1HU3	196	1.07606	0.994045	2.40699	0.995326
1Y7Q	196	1.26932	0.990337	2.49364	0.995462
1YUR	196	1.45814	0.997998	2.56659	0.992592
2A8F	196	1.56031	0.996328	2.40622	0.99502
2C08	196	1.08167	0.993369	2.11985	0.992471
2IAI	196	1.09634	0.995498	2.35685	0.995669
2OSA	196	1.52335	0.994968	2.47088	0.993842
2P52	196	1.56704	0.995509	2.48348	0.991773
2P58	196	1.16038	0.996473	2.46752	0.993361
2P92	196	1.39327	0.994899	2.46266	0.992112
2YT4	196	1.33492	0.996316	2.43536	0.994012
1R1T	197	1.28753	0.993344	2.42078	0.995358
2FXQ	197	1.36727	0.994999	2.43237	0.993857
2JEX	197	1.41423	0.994835	2.3498	0.995444
2PB7	197	1.46001	0.996989	2.49833	0.992496
2QBW	197	1.60837	0.995017	2.41055	0.994551
3BCH	197	1.51862	0.995922	2.51923	0.991895
1EXE	198	1.60816	0.992849	2.43733	0.99636
1J0W	198	1.45468	0.990446	2.34296	0.993521
1KZF	198	1.34919	0.996123	2.49301	0.992288
1M9L	198	1.74954	0.996928	2.44341	0.994625
1RU0	198	1.24549	0.99287	2.44011	0.994592
1UPI	198	1.46316	0.996384	2.51044	0.992301
1VH6	198	1.22607	0.995956	2.41011	0.993121
1ZVN	198	1.62214	0.992104	2.49362	0.99251
2A4C	198	1.58007	0.995782	2.45617	0.99109
2FPN	198	1.33395	0.996542	2.10199	0.994699
2G7L	198	1.17923	0.996811	2.37203	0.995485
1IHJ	199	1.32047	0.994436	2.23291	0.996521
1S2B	199	1.54749	0.992062	2.5418	0.992107
1UZ3	199	1.24387	0.996417	2.45503	0.993908
1ZMS	199	1.32592	0.993886	2.45034	0.993983
2I6X	199	1.35121	0.994566	2.49252	0.99181
2OI8	199	1.07489	0.994862	2.33944	0.995948
2P9R	199	1.43436	0.991646	2.46049	0.994064
1BAM	200	1.40998	0.995569	2.50697	0.992552
1BC9	200	1.29737	0.996327	2.43933	0.991555
1I39	200	1.4071	0.997	2.47597	0.991887
1IAD	200	1.61124	0.996534	2.5137	0.993389
1IQQ	200	1.53615	0.993499	2.52052	0.992124
1NRV	200	1.40612	0.99515	2.40294	0.996828
1P6Z	200	1.0585	0.992078	2.40476	0.995173
2BH0	200	1.52017	0.998796	2.48958	0.992222
2NLU	200	1.3666	0.991488	2.19972	0.996141
2RDK	200	1.7418	0.994266	2.4611	0.99284
2YW4	200	1.53458	0.996383	2.49687	0.991539
1KHX	201	1.38406	0.997186	2.47386	0.994202
1PJZ	201	1.52296	0.992523	2.5605	0.993668
1VAJ	201	1.61167	0.99271	2.47481	0.993917
2DG6	201	1.12854	0.996454	2.31705	0.994956
2FM9	201	1.28304	0.996326	2.4707	0.993434
2H3L	201	1.46037	0.991366	2.20899	0.995669
2HA1	201	1.3034	0.992199	2.40517	0.994079
2JZC	201	1.37363	0.994611	2.50794	0.994691
1CQK	202	1.51908	0.990248	2.51468	0.991712
1F39	202	1.4306	0.993056	2.43036	0.994249
1JNP	202	1.53059	0.994497	2.42878	0.995254
1NSH	202	1.36009	0.994752	2.58285	0.991953
1R3B	202	1.08104	0.996965	2.50423	0.991175
1V77	202	1.4604	0.997315	2.53306	0.990367
1X03	202	1.17612	0.995177	2.14746	0.992213
2CL3	202	1.34009	0.996545	2.49063	0.992585
1QHL	203	1.38704	0.997657	2.52534	0.990205
1YN5	203	1.39929	0.995144	2.23509	0.995409
2HE2	203	1.42984	0.995261	2.29809	0.994179
2VFY	203	1.48494	0.99519	2.47944	0.992325
3C8U	203	1.38326	0.997927	2.4881	0.990471
1QSD	204	1.09174	0.996641	2.3214	0.99696
3BRV	204	0.989667	0.994483	2.24293	0.995055
1K7K	205	1.43283	0.996677	2.42363	0.994773
1SE8	205	1.39956	0.996938	2.41388	0.994735
1XKR	205	1.43386	0.997562	2.48207	0.99319
2ENG	205	1.69315	0.995735	2.49863	0.991508
2HLY	205	1.35324	0.996358	2.53405	0.993078
2IHF	205	1.33034	0.993476	2.44295	0.994223
2J73	205	1.67503	0.996432	2.44075	0.992926
1AN8	206	1.55707	0.996395	2.50479	0.992985
1GSM	206	1.4839	0.997681	2.28	0.995277
1IIB	206	1.3652	0.994621	2.10274	0.990517
1MIX	206	1.30142	0.995843	2.38455	0.994285
1VI7	206	1.49546	0.997329	2.27717	0.992598
2FZ4	206	1.50586	0.998265	2.4986	0.994429
2HDV	206	1.43918	0.993306	2.37471	0.995162
2OB9	206	1.17961	0.991989	2.41784	0.995255
1EIA	207	1.43933	0.991183	2.27378	0.995573
1L8F	207	1.76212	0.997973	2.5193	0.991784
1SQE	207	1.49689	0.995594	2.48776	0.993553
1UMU	207	1.40393	0.993838	2.40408	0.993891
1UYL	207	1.51442	0.998499	2.47809	0.992036
2VGE	207	1.58129	0.994534	2.47151	0.993878
1AUN	208	1.69183	0.99461	2.52271	0.991693
1DIX	208	1.47471	0.99618	2.52828	0.992127
1F5X	208	1.3386	0.997272	2.57476	0.990654
1FB6	208	1.45635	0.995351	2.47677	0.991672
1FP5	208	1.4204	0.997074	2.40934	0.99168
1JCU	208	1.28675	0.993355	2.48064	0.994229
1XAT	208	1.54336	0.994071	2.40569	0.995628
1XSV	208	1.03025	0.995833	2.35675	0.996803
2FA4	208	1.53093	0.995362	2.47545	0.992974
2QCW	208	1.42854	0.991532	2.44185	0.993779
1BY1	209	1.265	0.996098	2.44581	0.993332
1F2V	209	1.51147	0.997972	2.54427	0.992698
1MY7	209	1.70175	0.9965	2.42341	0.994549
1T3B	209	1.34052	0.995368	2.43654	0.994994
1YKH	209	1.00195	0.995601	2.1644	0.994394
1Z9M	209	1.53868	0.994738	2.44464	0.993705
3ULL	209	1.28424	0.995349	2.45283	0.993171
1I1J	210	1.54139	0.993054	2.22192	0.992737
1LVF	210	1.10821	0.994597	2.43298	0.994761
1QWX	210	1.42643	0.996958	2.44498	0.991949
2R57	210	1.52505	0.995994	2.4533	0.993745
1DZF	211	1.34477	0.993757	2.44723	0.993331
1VZV	211	1.41582	0.99554	2.51064	0.990942
2IEM	211	1.45791	0.996398	2.55044	0.992307
2OGQ	211	1.42622	0.998627	2.49349	0.993817
1BI1	212	1.35048	0.995878	2.32551	0.9949
1BX9	212	1.42169	0.998253	2.5055	0.991998
1CJS	212	1.4824	0.996783	2.36619	0.993492
1DV7	212	1.42701	0.996991	2.49609	0.993053
1ES9	212	1.60714	0.998884	2.51677	0.991144
1I6A	212	1.46012	0.997297	2.45922	0.991551
1L0M	212	1.26283	0.993375	2.54813	0.991505
1OJQ	212	1.476	0.994795	2.4802	0.992291
1P2F	212	1.44169	0.994914	2.42657	0.995228
1R7L	212	1.22591	0.995379	2.41231	0.995695
1V8H	212	1.48068	0.99128	2.46734	0.992322
1XWM	212	1.29422	0.995406	2.43704	0.995203
1YHP	212	1.55644	0.996783	2.52896	0.990184
2EBE	212	1.34852	0.996726	2.49193	0.992837
2IUE	212	1.6389	0.997874	2.60942	0.992563
2JEO	212	1.36837	0.996588	2.48133	0.992132
2P04	212	1.39731	0.994589	2.43461	0.994176
1AH6	213	1.56656	0.997981	2.51033	0.993003
1IO2	213	1.55073	0.998173	2.46762	0.992803
1OYS	213	1.4426	0.995791	2.53201	0.991166
1Q3P	213	1.31822	0.99189	2.39535	0.993337
1QVA	213	1.55528	0.996589	2.53311	0.990071
2FBQ	213	1.19078	0.996008	2.40525	0.995292
2GGV	213	1.44822	0.997568	2.54565	0.992385
2NVM	213	1.36336	0.994938	2.47977	0.995249
1EYM	214	1.61956	0.992402	2.43214	0.994765
1QRJ	214	1.1874	0.99591	2.33172	0.9923
1RZ2	214	1.46884	0.995041	2.52768	0.992824
1T6T	214	1.40554	0.99432	2.4391	0.992422
2D4X	214	1.28886	0.996665	2.41491	0.995382
2P3W	214	1.30375	0.991249	2.42488	0.994717
2ZG2	214	1.5735	0.996542	2.30681	0.993719
1G7O	215	1.45957	0.995485	2.50817	0.997508
1QB2	215	1.28408	0.996914	2.37996	0.994995
1URU	215	1.16311	0.995754	2.08555	0.991074
2GUK	215	1.24945	0.994555	2.42	0.994722
2NYV	215	1.54599	0.996318	2.51942	0.990073
2O8P	215	1.21229	0.995026	2.42164	0.995667
2QCQ	215	1.51593	0.992646	2.43345	0.994001
2YY9	215	1.44466	0.994319	2.45831	0.995098
3BQO	215	1.19347	0.994812	2.50905	0.993698
1BHD	216	1.4081	0.992471	2.10734	0.995027
1HUL	216	1.22299	0.996754	2.43617	0.994187
1WTL	216	1.56164	0.996229	2.47942	0.994311
2A6B	216	1.31251	0.996255	2.52057	0.990792
2AFR	216	1.43815	0.995577	2.52519	0.992208
2D2A	216	1.33798	0.995772	2.386	0.995606
2FD3	216	1.55896	0.995365	2.47413	0.992197
2PD2	216	1.49024	0.993233	2.3555	0.996165
2PHC	216	1.43093	0.994628	2.37656	0.995147
3BPP	216	1.52111	0.994132	2.52019	0.993193
1GPP	217	1.3759	0.995653	2.42996	0.994527
1IEZ	217	1.56625	0.997381	2.6131	0.990263
1V8E	217	1.51169	0.997548	2.51353	0.993326
1VF6	217	0.993469	0.991862	2.13749	0.996646
1Y71	217	1.49168	0.993761	2.38974	0.995382
2D2S	217	1.18508	0.992459	2.31129	0.994603
2GPQ	217	1.26488	0.996096	2.55553	0.991745
2I27	217	1.81586	0.995982	2.43003	0.993822
2Q20	217	1.60852	0.995428	2.47336	0.993048
1BWW	218	1.55941	0.99721	2.47419	0.992928
1GOU	218	1.51749	0.995243	2.38514	0.994458
1GTA	218	1.40804	0.996038	2.53241	0.990148
1T15	218	1.53868	0.994293	2.51311	0.992849
2GAU	218	1.44417	0.996649	2.42689	0.993842
2PEQ	218	1.29855	0.997521	2.43082	0.995061
2Q45	218	1.41028	0.994028	2.51935	0.991137
1TFF	219	1.39383	0.99521	2.53036	0.991677
1TK1	219	1.45102	0.9986	2.4589	0.994605
2HZF	219	1.38222	0.994239	2.38947	0.993714
1AC6	220	1.63081	0.995659	2.45333	0.994467
1H99	220	1.27975	0.99494	2.27327	0.997747
1I4J	220	1.50515	0.996515	2.48045	0.992764
1MW7	220	1.51587	0.993757	2.40874	0.993526
1NCN	220	1.48435	0.992186	2.46605	0.994467
1OIS	220	1.49572	0.99141	2.39851	0.99001
1QC6	220	1.32265	0.996103	2.46425	0.993599
1VC1	220	1.53865	0.993577	2.47976	0.993519
2FSD	220	1.73387	0.997556	2.49881	0.990898
2PRX	220	1.5213	0.992889	2.48313	0.992979
2Q4P	220	1.22511	0.992575	2.52549	0.994333
1CD0	221	1.62591	0.991507	2.48694	0.993801
1IIW	221	1.50166	0.995128	2.48899	0.992561
1RC9	221	1.53657	0.994492	2.51377	0.994265
1SPP	221	1.76579	0.996787	2.49844	0.992773
2CI9	221	1.35125	0.99489	2.32673	0.997085
2GU9	221	1.72645	0.99087	2.53872	0.992693
2HQ1	221	1.53256	0.996714	2.50157	0.991339
2I9I	221	1.3233	0.99327	2.36015	0.996796
2NNU	221	1.24873	0.997198	2.36503	0.994601
1BOL	222	1.61341	0.996095	2.49921	0.992604
1DKZ	222	1.39275	0.996616	2.41148	0.993396
1OA4	222	1.66551	0.998083	2.56826	0.992099
1RJJ	222	1.43733	0.993179	2.50833	0.99399
1TJ6	222	1.48683	0.996163	2.41815	0.993133
2A6Z	222	1.72399	0.994927	2.55163	0.992136
2AHN	222	1.63909	0.998191	2.53058	0.992157
2F51	222	1.42809	0.997182	2.37928	0.994674
2I3E	222	1.41707	0.995987	2.59126	0.990263
2QST	222	1.54946	0.9952	2.49379	0.993785
2RFA	222	1.37791	0.995023	2.47845	0.993843
2Z8P	222	1.48745	0.996812	2.52199	0.992072
1AKZ	223	1.60176	0.994287	2.52904	0.990222
1GVL	223	1.59978	0.996871	2.56786	0.99051
1GY0	223	1.64886	0.996526	2.5164	0.991051
1KS5	223	1.62034	0.998914	2.54157	0.991423
1UOH	223	1.61319	0.99686	2.42136	0.99439
1X42	223	1.38872	0.997469	2.49266	0.990874
2VLU	223	1.46617	0.99366	2.3858	0.99259
3B5O	223	1.24984	0.996342	2.43336	0.99256
1B8M	224	1.35076	0.994437	2.41313	0.994543
1EP7	224	1.54257	0.995584	2.39045	0.993745
1F9M	224	1.39294	0.995235	2.35777	0.995955
1PVT	224	1.41159	0.994172	2.53642	0.991296
1TJE	224	1.50444	0.996058	2.49685	0.993986
1XW8	224	1.31872	0.993934	2.50013	0.992137
2D57	224	1.56144	0.993566	2.5063	0.993541
2E3S	224	1.30781	0.996064	2.49859	0.993125
2I7R	224	1.49236	0.99543	2.4833	0.992247
2JO7	224	1.29619	0.995362	2.47585	0.993846
3C0T	224	1.46451	0.997388	2.47069	0.994696
1FBN	225	1.5932	0.997109	2.50437	0.991231
1H6I	225	1.48229	0.99554	2.49097	0.993631
1IIE	225	1.25911	0.993912	2.64783	0.991321
1T95	225	1.39747	0.995984	2.23644	0.996694
1YLN	225	1.48367	0.996084	2.19144	0.993749
2PEO	225	1.27628	0.993989	2.39506	0.995496
4EUG	225	1.47226	0.995646	2.54303	0.990724
1DYN	226	1.47958	0.996651	2.51397	0.99268
1EEQ	226	1.55549	0.995243	2.48641	0.993311
1HEK	226	1.33154	0.995255	2.45062	0.993876
1VES	226	1.65416	0.992556	2.30241	0.996878
1YJE	226	1.3326	0.996041	2.50552	0.993435
2AFJ	226	1.25766	0.991703	2.44568	0.993685
2D7T	226	1.64563	0.993653	2.4926	0.992991
2R2C	226	1.45528	0.994854	2.44522	0.990505
2ZFY	226	1.49128	0.99641	2.53843	0.992918
1CBY	227	1.33248	0.99603	2.4948	0.991387
1FGV	227	1.63003	0.996414	2.48621	0.992635
1G8A	227	1.57431	0.996416	2.52385	0.991681
1IGQ	227	1.75088	0.995069	2.41869	0.993514
1S94	227	1.08817	0.991078	2.09291	0.991646
1SI5	227	1.61508	0.992867	2.55957	0.991201
1ZP2	227	1.26384	0.995395	2.46643	0.994591
2DTC	227	1.57148	0.997471	2.49654	0.99219
2HWY	227	1.31507	0.993531	2.47004	0.992706
2J23	227	1.46245	0.996591	2.51351	0.990393
1B88	228	1.67179	0.995517	2.48164	0.992955
1BG8	228	1.21532	0.991255	2.2045	0.994863
1DQL	228	1.69512	0.996262	2.49293	0.992915
1IPI	228	1.35927	0.995004	2.49671	0.992158
1JJH	228	1.46415	0.992585	2.34873	0.996208
1K1B	228	1.43207	0.994589	2.40286	0.994327
1U2C	228	1.45532	0.996775	2.43855	0.993617
2AHE	228	1.42675	0.998455	2.4933	0.993589
2K18	228	1.26706	0.996623	2.44499	0.993466
2NYS	228	1.29838	0.992508	2.36623	0.995427
2RSP	228	1.59304	0.997129	2.44846	0.994896
2YZ1	228	1.61865	0.995353	2.4976	0.991246
8PCH	228	1.59413	0.996699	2.57609	0.991746
1BU2	229	1.32422	0.997746	2.49159	0.993185
1GL2	229	1.35906	0.994337	2.27474	0.995353
1NQN	229	1.65765	0.995982	2.57081	0.991951
1YOZ	229	1.09993	0.994244	2.48275	0.99519
1YZZ	229	1.54285	0.995561	2.45859	0.993054
2ASU	229	1.68407	0.99562	2.57321	0.990994
2RK9	229	1.5376	0.99471	2.4917	0.991358
1OAQ	230	1.69436	0.9956	2.52522	0.992728
1P9Q	230	1.42527	0.997238	2.24064	0.996244
1XAO	230	1.44657	0.995824	2.37753	0.994258
2OKU	230	1.12278	0.997341	2.47163	0.993882
2Q4Q	230	1.51542	0.996195	2.38897	0.994368
2RE2	230	1.55463	0.995951	2.43776	0.990672
1DOW	231	1.36944	0.99515	2.25884	0.994433
1DSF	231	1.71487	0.994708	2.50844	0.992371
1F41	231	1.46935	0.995558	2.50384	0.991993
1HY5	231	1.44356	0.996777	2.39756	0.995436
1MQK	231	1.64277	0.995372	2.48938	0.993175
1Q7S	231	1.48232	0.99672	2.52668	0.991428
2BF8	231	1.37911	0.996504	2.30909	0.995726
2BSH	231	1.21437	0.996243	2.51057	0.992966
2PET	231	1.63187	0.996806	2.24269	0.993384
2PKX	231	1.4305	0.995873	2.47298	0.990753
1HYQ	232	1.59612	0.998097	2.51445	0.990413
1RSO	232	1.42373	0.993717	2.4314	0.993781
1SKV	232	1.12823	0.992795	2.44042	0.994956
1TVD	232	1.56152	0.996131	2.48893	0.994475
1WWP	232	1.30834	0.996297	2.46312	0.995233
2QJZ	232	1.37779	0.995352	2.38579	0.996735
1EO6	233	1.47545	0.995556	2.45648	0.994637
1LRV	233	1.31467	0.990166	2.23388	0.992537
1SCZ	233	1.3374	0.997188	2.47839	0.993696
1Y6I	233	1.35761	0.996753	2.51342	0.994996
2P0Y	233	1.386	0.994596	2.49652	0.990783
1JYA	234	1.28692	0.99637	2.47448	0.993275
1TLU	234	1.58514	0.993674	2.54141	0.993421
1VR9	234	1.48378	0.993537	2.44223	0.992055
1Z3X	234	1.34509	0.997072	2.48253	0.99551
2EYI	234	1.36214	0.995307	2.49768	0.993905
2G5X	234	1.54462	0.996456	2.52492	0.990944
2GPO	234	1.29993	0.997864	2.52873	0.992308
2IOJ	234	1.45908	0.995075	2.38485	0.992591
2NN2	234	1.52718	0.996446	2.45073	0.993871
1I8K	235	1.76604	0.996289	2.51168	0.992721
1WR2	235	1.52668	0.993488	2.44333	0.993935
1Y5H	235	1.48304	0.991563	2.39351	0.99415
1YF5	235	1.41052	0.995375	2.49116	0.9936
2BR9	235	1.31542	0.996792	2.47434	0.994364
1U00	236	1.38051	0.998096	2.3748	0.994576
2BJV	236	1.45143	0.995463	2.40738	0.992412
2DM9	236	1.32559	0.996383	2.27249	0.996279
2F9H	236	1.50309	0.994815	2.48009	0.993431
2Q3Q	236	1.46568	0.995484	2.37958	0.995008
2QK2	236	1.36251	0.996637	2.4366	0.995876
1SPX	237	1.56212	0.997953	2.53325	0.990346
2HOQ	237	1.36007	0.991498	2.45662	0.993371
2R5G	237	1.46179	0.997536	2.51279	0.993498
1B2P	238	1.62816	0.990191	2.49498	0.992177
1BEC	238	1.44812	0.992777	2.39521	0.995473
1H3O	238	1.16301	0.991802	2.40106	0.994204
2GZR	238	1.44139	0.998402	2.55804	0.990382
2J4T	238	1.6357	0.994246	2.41626	0.99512
2LAO	238	1.54377	0.997412	2.45577	0.993025
2QQ5	238	1.51787	0.996557	2.51981	0.990041
3C4B	238	1.26552	0.992324	2.3174	0.996506
3SEB	238	1.48664	0.998525	2.51905	0.992157
1OHQ	239	1.58403	0.995359	2.50288	0.992284
1X1E	239	1.59444	0.997421	2.52419	0.990038
2PYT	239	1.42747	0.992464	2.50609	0.991033
2PZ4	239	1.47653	0.994209	2.3277	0.995994
2Q34	239	1.44122	0.998476	2.52541	0.991752
3B8K	239	1.47315	0.997736	2.45737	0.994394
1D9C	240	1.18614	0.996942	2.51622	0.994017
1MZA	240	1.57927	0.997778	2.56956	0.991247
1NRI	240	1.4151	0.994909	2.43326	0.993671
1RNF	240	1.51856	0.997008	2.47852	0.992363
1VET	240	1.42954	0.998236	2.51724	0.993496
2CY9	240	1.42003	0.994976	2.43624	0.995252
2H4O	240	1.13226	0.992338	2.33495	0.995075
2QK1	240	1.34892	0.996366	2.44228	0.995617
2VAN	240	1.4405	0.996922	2.47113	0.994556
1LFP	241	1.37597	0.996142	2.45421	0.990102
1UAJ	241	1.44215	0.995167	2.33922	0.995925
1YNM	241	1.47521	0.99646	2.4371	0.995015
2EF7	241	1.47226	0.996915	2.38015	0.99308
2GMF	241	1.34807	0.993684	2.38291	0.995319
2IZ2	241	1.09536	0.997256	2.49537	0.991828
1N1A	242	1.53565	0.997081	2.49782	0.990175
1PRZ	242	1.41301	0.994815	2.45499	0.994997
1REG	242	1.37863	0.994512	2.37857	0.995367
2AUD	242	1.29914	0.995366	2.47666	0.9934
2PIH	242	1.34739	0.995124	2.23705	0.995337
2Q00	242	1.31886	0.993978	2.44971	0.992633
3INK	242	1.25167	0.99543	2.43733	0.995511
1DPB	243	1.35375	0.997176	2.47887	0.993342
1XHE	243	1.32484	0.992569	2.48748	0.992701
2BAA	243	1.54342	0.990634	2.52462	0.992756
2IPA	243	1.52941	0.998038	2.46738	0.992591
2O5H	243	1.35215	0.997467	2.51695	0.991586
1IGM	244	1.60696	0.996464	2.49497	0.993868
1IJY	244	1.51805	0.99294	2.42705	0.99402
1RWZ	244	1.64451	0.997317	2.4588	0.995188
1T1J	244	1.28251	0.995465	2.08464	0.996824
1UNA	244	1.37053	0.994512	2.4565	0.99438
2AD1	244	1.33422	0.993586	2.53183	0.99215
2DST	244	1.45336	0.997749	2.46293	0.992845
2FNP	244	1.19031	0.994574	2.41898	0.994712
2QV0	244	1.38957	0.997608	2.45646	0.992311
2Z5E	244	1.41577	0.996246	2.50973	0.991767
1YUB	245	1.35348	0.995363	2.52023	0.991892
1AHC	246	1.64496	0.996982	2.52966	0.991643
1BDY	246	1.50105	0.994856	2.4847	0.9938
1MN4	246	1.44308	0.994965	2.48525	0.993215
1MOM	246	1.62086	0.99727	2.52771	0.991619
1NRF	246	1.45443	0.996272	2.54691	0.991132
1OGL	246	1.26994	0.997211	2.47855	0.994744
1QTF	246	1.57563	0.9969	2.57552	0.992026
1SC4	246	1.45294	0.997764	2.52819	0.992188
1VAP	246	1.52813	0.990845	2.25079	0.995133
1XTZ	246	1.49412	0.99799	2.51886	0.992024
2EHP	246	1.57869	0.998544	2.52645	0.991954
2OYB	246	1.51261	0.995014	2.28245	0.996988
2P8R	246	1.5899	0.995277	2.56328	0.991473
2ZAY	246	1.4197	0.995871	2.46106	0.993917
3LYN	246	1.27569	0.996369	2.44238	0.992843
1AOA	247	1.295	0.998002	2.44147	0.995011
1HRH	247	1.52099	0.994329	2.42099	0.99362
1O9G	247	1.49274	0.997242	2.51811	0.991835
2DFA	247	1.74096	0.995373	2.52652	0.991874
1B6V	248	1.50838	0.996118	2.33328	0.99332
1GY6	248	1.35365	0.993931	2.56134	0.992289
1LLN	248	1.60572	0.995606	2.52623	0.991855
1U0Q	248	1.58561	0.995731	2.2653	0.994412
1WUC	248	1.59575	0.995425	2.53609	0.991069
1YR6	248	1.43453	0.997901	2.5179	0.992653
1ZO2	248	1.46569	0.992984	2.55254	0.992861
2F31	248	1.36488	0.997407	2.50762	0.993308
2JWN	248	1.26426	0.992646	2.62519	0.9908
3BS4	248	1.41357	0.997635	2.54713	0.992468
3CAD	248	1.39218	0.996714	2.35603	0.995237
1O0X	249	1.61086	0.994003	2.52822	0.993234
1T6L	249	1.61195	0.997469	2.45253	0.995136
1V6T	249	1.62126	0.997299	2.53226	0.992761
2ILR	249	1.29457	0.993534	2.42029	0.995529
2JBX	249	1.32241	0.993059	2.48273	0.992512
2OG4	249	1.47574	0.996671	2.55548	0.990833
1H03	250	1.63104	0.995525	2.26322	0.992622
1MH6	250	1.3406	0.990034	2.59781	0.991083
1P4X	250	1.29905	0.996588	2.44517	0.995947
1SEF	250	1.57724	0.99643	2.5505	0.992862
1YPR	250	1.56222	0.994544	2.07336	0.994331
1ZTD	250	1.4578	0.994787	2.50658	0.993691
1ZWZ	250	1.45131	0.993735	2.4447	0.993172
2FBO	250	1.62472	0.997649	2.53598	0.991849
2Q8O	250	1.54313	0.995691	2.55646	0.991394
2RKX	250	1.588	0.994377	2.51618	0.992006
1MML	251	1.43037	0.996937	2.4246	0.994815
1MUF	251	1.47337	0.997185	2.45947	0.994017
1QVE	251	1.40591	0.991963	2.2475	0.995306
1XNH	251	1.27458	0.996357	2.4942	0.990862
2IPR	251	1.42438	0.996224	2.41359	0.994878
2O27	251	1.11003	0.996574	2.3716	0.99582
2PBE	251	1.26306	0.997048	2.4014	0.993907
2RBB	251	1.59675	0.994141	2.53533	0.991428
2YQY	251	1.23114	0.996048	2.42772	0.993635
1F2X	252	1.80238	0.996806	2.45835	0.99424
1GQN	252	1.46299	0.996299	2.51422	0.992252
1KYF	252	1.43317	0.996716	2.50687	0.993928
1PPE	252	1.68352	0.996364	2.58592	0.990801
1RI5	252	1.42035	0.996894	2.51833	0.992403
1URQ	252	1.32585	0.996179	2.25297	0.99327
1VIN	252	1.28197	0.996319	2.53673	0.991355
2AE1	252	1.58679	0.99777	2.5363	0.990116
2EGJ	252	1.44867	0.996789	2.4999	0.993537
2G30	252	1.32129	0.996654	2.43995	0.9945
2PFB	252	1.32634	0.995577	2.47594	0.994771
2VKT	252	1.57523	0.997525	2.57337	0.991289
3C7L	252	1.2197	0.99211	2.17315	0.997218
1R3D	253	1.53761	0.997268	2.54564	0.99251
1XQO	253	1.45456	0.996039	2.52018	0.992471
1YS9	253	1.49343	0.993597	2.51853	0.991597
2F1N	253	1.66853	0.993255	2.57815	0.99
2HZ6	253	1.4445	0.994634	2.4857	0.992599
3CU5	253	1.31964	0.995324	2.41581	0.995485
1OZ7	254	1.61997	0.994197	2.37796	0.994887
1PV5	254	1.51208	0.997718	2.54	0.992169
1X25	254	1.46421	0.994549	2.24809	0.996139
2AYX	254	1.38192	0.997199	2.4817	0.993349
2EO0	254	1.32002	0.997744	2.36144	0.990144
2FP3	254	1.44391	0.997712	2.54344	0.991513
2QDJ	254	1.21805	0.997014	2.41253	0.99621
2Z0U	254	1.61001	0.99537	2.37698	0.994256
1RL0	255	1.51725	0.997283	2.5261	0.991813
1WXF	255	1.33613	0.998468	2.46744	0.991967
1ZBM	255	1.45352	0.995972	2.52257	0.990194
2BCF	255	1.4894	0.994433	2.52848	0.991733
2I8B	255	1.23608	0.996528	2.41995	0.992944
2PBP	255	1.38111	0.994652	2.49638	0.99213
2R76	255	1.32206	0.994709	2.43423	0.996096
1A98	256	1.29153	0.994378	2.53951	0.99014
1AQC	256	1.42072	0.995776	2.42395	0.993069
1KCM	256	1.37641	0.997051	2.41774	0.995025
1MYL	256	1.21684	0.996275	2.32614	0.995409
1PDG	256	1.34993	0.9953	2.14914	0.992191
1SB2	256	1.59102	0.994489	2.3659	0.99593
2BPD	256	1.73602	0.994245	2.45253	0.993952
2E0J	256	1.57481	0.994904	2.51276	0.992707
2H6D	256	1.37083	0.99675	2.46503	0.992289
2HEL	256	1.53733	0.993401	2.49829	0.993319
2NWU	256	1.52613	0.998658	2.24513	0.996634
2OHW	256	1.46117	0.994439	2.43956	0.990589
2YVT	256	1.49992	0.99516	2.58678	0.991301
3C8I	256	1.49433	0.994029	2.43265	0.994414
2P0L	257	1.50614	0.996876	2.513	0.991428
2P5I	257	1.51126	0.995271	2.50677	0.991789
1C77	258	1.36782	0.996674	2.39423	0.995
1DJA	258	1.53733	0.997764	2.55301	0.990818
1F9R	258	1.6696	0.995105	2.49008	0.99209
1HLC	258	1.80202	0.995123	2.40439	0.995343
1I3V	258	1.63016	0.994258	2.44553	0.992096
1IFT	258	1.49549	0.997836	2.53573	0.991463
1IPA	258	1.50628	0.997905	2.38976	0.996137
1J1I	258	1.55216	0.996849	2.57177	0.990801
1KTJ	258	1.68154	0.997767	2.42868	0.993448
1PLR	258	1.57297	0.998218	2.48317	0.994641
1PSU	258	1.56918	0.997789	2.51812	0.991238
2CBE	258	1.57952	0.997572	2.55087	0.991837
2F4E	258	1.47026	0.99684	2.43809	0.995319
2FDQ	258	1.39131	0.991645	2.39746	0.995728
2H0A	258	1.475	0.997691	2.44163	0.995162
2RBL	258	1.57482	0.993909	2.38879	0.995025
2RK0	258	1.57443	0.998588	2.50338	0.99196
3C9G	258	1.47644	0.995245	2.35396	0.993807
1U7I	259	1.55982	0.997	2.53465	0.99266
2A9U	259	1.27576	0.992647	2.38184	0.994891
2B49	259	1.25295	0.995242	2.55893	0.991526
2IEL	259	1.52108	0.995809	2.47683	0.992364
2Z5B	259	1.34854	0.992551	2.52997	0.993915
3CG6	259	1.28197	0.994397	2.42791	0.995222
1C3A	260	1.68007	0.996123	2.40519	0.995843
1E6F	260	1.53219	0.996986	2.46713	0.992934
1EG3	260	1.32286	0.996485	2.52968	0.992899
1GHL	260	1.60505	0.996917	2.20318	0.994006
1J7I	260	1.39419	0.997943	2.54273	0.991191
1NF1	260	1.14051	0.994753	2.42297	0.995387
1SEI	260	1.33038	0.99139	2.24175	0.994033
1ZCU	260	1.38392	0.996214	2.54594	0.991185
2E3C	260	1.30901	0.995162	2.48656	0.994598
2F5G	260	1.45327	0.994975	2.46217	0.995312
2OV1	260	1.5497	0.996058	2.50595	0.993946
2Q4U	260	1.2966	0.993383	2.4395	0.991948
1APA	261	1.57298	0.992989	2.52014	0.991484
1ZBP	261	1.45038	0.995687	2.49807	0.991648
2B6P	261	1.48112	0.996373	2.50482	0.994393
2FHQ	261	1.44953	0.992466	2.5201	0.990824
1F2L	262	1.37549	0.993657	2.42259	0.99386
1GCP	262	1.50433	0.993042	2.47445	0.995427
1LXA	262	1.61617	0.995698	2.42911	0.995143
2CC1	262	1.53358	0.997337	2.57748	0.990913
2EXE	262	1.35183	0.997434	2.55328	0.99285
1AJM	263	1.34007	0.996212	2.50491	0.992718
1ARB	263	1.79407	0.996274	2.5903	0.99091
1HF8	263	1.29155	0.997571	2.48528	0.995078
1KYH	263	1.63533	0.992663	2.53524	0.991327
1XEU	263	1.72773	0.996553	2.3736	0.997248
2IJQ	263	1.54035	0.995513	2.39876	0.994582
1EDY	264	1.59955	0.994959	2.28819	0.995063
1QAH	264	1.46702	0.992239	2.40475	0.993791
1U7B	264	1.63802	0.997498	2.473	0.99527
2BV1	264	1.34173	0.997445	2.41571	0.996202
2EJ8	264	1.419	0.997335	2.48603	0.99383
2F9S	264	1.60629	0.996086	2.35089	0.994941
2OUC	264	1.39526	0.99635	2.32071	0.996035
2PR9	264	1.60119	0.995547	2.40186	0.994981
3BOQ	264	1.28981	0.997283	2.4376	0.993381
1BAR	265	1.75021	0.991662	2.48391	0.994963
1BUE	265	1.55928	0.997503	2.57906	0.991723
1EDT	265	1.66452	0.997756	2.53548	0.993095
2C6J	265	1.2433	0.994957	2.47488	0.995683
2GDN	265	1.44869	0.995822	2.5636	0.991668
3TGL	265	1.45452	0.996018	2.58492	0.992184
1DTJ	266	1.47375	0.997174	2.48866	0.99074
1F3R	266	1.65189	0.998549	2.58252	0.990087
1FTP	266	1.49778	0.995794	2.39554	0.990978
1OPA	266	1.52325	0.995254	2.42542	0.995015
1P9A	266	1.69909	0.997664	2.46479	0.99561
1XBA	266	1.42586	0.996295	2.515	0.991574
1YPU	266	1.70697	0.997625	2.4422	0.994579
2OF3	266	1.38387	0.997018	2.46077	0.994986
2Q07	266	1.5103	0.995101	2.45249	0.993191
2QV8	266	1.3615	0.995354	2.46668	0.994121
1RL2	267	1.58762	0.995784	2.32857	0.996044
1ZHG	267	1.46036	0.997451	2.55121	0.991491
2JJ6	267	1.61221	0.99716	2.41539	0.994184
2YY3	267	1.38676	0.997198	2.2989	0.994687
3C2E	267	1.50914	0.996347	2.40672	0.996037
1AKO	268	1.43414	0.99298	2.58071	0.991192
1GAN	268	1.60818	0.997219	2.4321	0.993943
1GGL	268	1.58533	0.995838	2.40319	0.991802
1UEK	268	1.55664	0.997784	2.53055	0.990556
2BXX	268	1.34852	0.994971	2.46424	0.992483
2YV1	268	1.59268	0.996175	2.51815	0.99157
1G6G	269	1.44626	0.993732	2.43352	0.995137
1TIB	269	1.69193	0.998644	2.58103	0.99133
2CO3	269	1.72261	0.995017	2.42746	0.991352
2H2R	269	1.59798	0.996023	2.34578	0.995717
2YV2	269	1.58608	0.996227	2.51584	0.992205
1BKZ	270	1.69609	0.991668	2.47985	0.994033
1ILG	270	1.29332	0.997837	2.51111	0.993704
1O0I	270	1.47758	0.993481	2.21833	0.991419
1OI7	270	1.68325	0.997703	2.51563	0.991756
1OYZ	270	1.36491	0.994162	2.37238	0.995148
1S3J	270	1.19993	0.994035	2.30729	0.994376
1TVX	270	1.42167	0.990031	2.49425	0.991
2BJO	270	1.52873	0.995774	2.5611	0.993122
2DUK	270	1.44646	0.996253	2.34864	0.995536
2H7O	270	1.02204	0.993401	2.28319	0.994805
2O6Q	270	1.73702	0.997907	2.4698	0.996002
2PHZ	270	1.41507	0.994679	2.48644	0.993367
1A0P	271	1.30975	0.997111	2.5003	0.99257
1GZK	271	1.33305	0.995611	2.49166	0.992129
1HNK	271	1.64402	0.995489	2.55048	0.992373
1TX9	271	1.48214	0.995699	2.51532	0.99323
1VHI	271	1.61861	0.998447	2.54515	0.993009
2EGU	271	1.42218	0.997921	2.43434	0.992237
2GEX	271	1.33943	0.994533	2.50975	0.992687
2QOL	271	1.51032	0.990754	2.48711	0.99399
2RGY	271	1.52718	0.998237	2.4717	0.994486
1AN7	272	1.2725	0.993501	2.46376	0.99491
1CBI	272	1.53278	0.996788	2.39056	0.995136
1I60	272	1.56686	0.995807	2.52873	0.992029
1R6F	272	1.25646	0.993726	2.29036	0.99691
1RGX	272	1.46366	0.99607	2.408	0.994608
1W28	272	1.41073	0.996885	2.53751	0.993682
1X8F	272	1.35088	0.993114	2.55205	0.99291
2DYL	272	1.43442	0.996386	2.48425	0.993797
2H8N	272	1.00607	0.992502	2.19783	0.992666
2P23	272	1.3441	0.995265	2.37703	0.99503
2PGY	272	1.4653	0.994466	2.56693	0.990406
2VFB	272	1.56638	0.993311	2.55415	0.992246
1L8K	273	1.3515	0.995477	2.56073	0.992669
1VSB	273	1.83068	0.996246	2.55285	0.990235
2CN1	273	1.42327	0.996907	2.54433	0.992273
2HVM	273	1.67097	0.99874	2.55722	0.993207
2NPS	273	1.32524	0.99693	2.20756	0.990221
1A8Q	274	1.64703	0.998149	2.59022	0.990201
1BRB	274	1.68455	0.99757	2.58708	0.991807
1XCA	274	1.51826	0.995946	2.40143	0.99592
2CI3	274	1.59809	0.997042	2.54613	0.991126
2CIT	274	1.70422	0.997998	2.56662	0.9922
2IB0	274	1.29229	0.996552	2.43716	0.995961
2PLC	274	1.61374	0.994169	2.56511	0.991859
1VR2	275	1.43356	0.996111	2.48687	0.992939
2J67	275	1.26722	0.997425	2.46578	0.995457
2UYO	275	1.4094	0.996831	2.53163	0.990582
3BXY	275	1.39013	0.99609	2.50401	0.993658
1IZZ	276	1.7439	0.995586	2.582	0.992298
1KMT	276	1.45883	0.99422	2.41495	0.991696
1KXU	276	1.30391	0.996787	2.51638	0.993321
1QQF	276	1.57769	0.990495	2.54852	0.992998
1SHX	276	1.29352	0.992301	2.0422	0.990988
1VH5	276	1.74203	0.997441	2.56304	0.991425
1VH9	276	1.56366	0.997099	2.45268	0.994776
1ZXT	276	1.48833	0.992285	2.30686	0.99489
2FYZ	276	1.31478	0.992698	2.45417	0.993371
2I3U	276	1.39216	0.997876	2.5695	0.992788
2Q4F	276	1.30899	0.996229	2.51451	0.991224
2R19	276	1.51517	0.996563	2.39324	0.995892
2Z62	276	1.75502	0.996269	2.44727	0.99573
3CNW	276	1.6087	0.997217	2.47256	0.994601
1K0F	277	1.58074	0.995599	2.55423	0.992559
1XQZ	277	1.53487	0.997532	2.51124	0.993196
1ZBS	277	1.45041	0.997735	2.50366	0.990417
2GEC	277	1.55187	0.996343	2.53553	0.990324
2R0Y	277	1.25133	0.998118	2.47937	0.992265
1JY2	278	1.2776	0.994378	2.50289	0.99133
1R3F	278	1.57386	0.996448	2.40014	0.995807
1YLM	278	1.22892	0.995498	2.48447	0.994602
2FJY	278	1.4032	0.996123	2.34752	0.994058
2HQB	278	1.54696	0.997969	2.48622	0.990706
1A06	279	1.44509	0.996413	2.48104	0.993232
1F46	279	1.49472	0.99565	2.45025	0.995533
1MZG	279	1.358	0.99641	2.37234	0.99652
2AZL	279	1.26931	0.996232	2.4731	0.994514
2OC3	279	1.37503	0.997598	2.56866	0.991214
2Z2U	279	1.43279	0.996436	2.52959	0.991416
1D4V	280	1.46614	0.997686	2.40788	0.995461
1I1G	280	1.23021	0.993495	2.16117	0.993157
1JKS	280	1.49072	0.996881	2.51132	0.992099
1KVE	280	1.71984	0.996989	2.51071	0.990627
1OEM	280	1.52857	0.993201	2.5864	0.990572
1SJ5	280	1.41006	0.996652	2.45349	0.995307
1Y9W	280	1.37832	0.995712	2.47977	0.992918
2A6M	280	1.29122	0.996157	2.45428	0.993685
2BOG	280	1.68272	0.998051	2.55265	0.99189
2GNX	280	1.28102	0.996916	2.46506	0.993067
2GUV	280	1.11227	0.996172	2.35326	0.997656
2HSN	280	1.33934	0.99406	2.37225	0.995348
2JQY	280	1.45198	0.997739	2.34709	0.994402
2P1A	280	1.34484	0.991669	2.49645	0.995289
2RKO	280	1.35047	0.994431	2.42044	0.993789
1QQE	281	1.31895	0.99257	2.30356	0.9939
2IQT	281	1.43638	0.996051	2.53572	0.991634
1F00	282	1.63726	0.99598	2.14316	0.990072
1NCF	282	1.45847	0.991892	2.21663	0.994798
1SR8	282	1.48614	0.997172	2.46972	0.99276
2EF4	282	1.68662	0.998602	2.56311	0.991636
2Q0Z	282	1.2972	0.996329	2.48783	0.992658
2Q19	282	1.56512	0.997086	2.56589	0.991861
2Q2B	282	1.59353	0.99694	2.47145	0.993113
2VT8	282	1.27387	0.994272	2.4102	0.995623
2Z1P	282	1.69706	0.997766	2.3844	0.99513
1CFR	283	1.28512	0.996828	2.51582	0.993292
1CNV	283	1.74187	0.995908	2.56029	0.992638
1M4R	283	1.36934	0.996587	2.53693	0.991589
2AYU	283	1.18123	0.992521	2.418	0.99615
2EAL	283	1.76106	0.996031	2.47784	0.990403
2H8O	283	1.41666	0.997733	2.51648	0.993645
2HE7	283	1.37421	0.997343	2.48028	0.994017
1IK6	284	1.54475	0.996723	2.5222	0.993212
1JAT	284	1.3912	0.997789	2.39271	0.996576
1LTU	284	1.48825	0.995672	2.58481	0.992776
1Y2T	284	1.68305	0.996671	2.56596	0.992669
1YQ5	284	1.69193	0.996621	2.37436	0.995237
2CWC	284	1.58925	0.996709	2.57742	0.991184
2ZCO	284	1.38612	0.997669	2.52235	0.993425
3BH0	284	1.46254	0.998157	2.54934	0.993086
1PEK	285	1.91395	0.997294	2.60174	0.990851
1XI0	285	1.66406	0.997085	2.54476	0.9928
1YJL	285	1.61541	0.998372	2.50769	0.993605
2FFS	285	1.33736	0.996852	2.47148	0.992295
1G1K	286	1.81809	0.995815	2.51096	0.993406
1LJ9	286	1.32428	0.994261	2.52478	0.991838
1O9Y	286	1.57581	0.996778	2.37447	0.994403
1TD6	286	1.3268	0.997481	2.48817	0.991219
2I46	286	1.37697	0.991712	2.49737	0.993064
2OPW	286	1.61743	0.998899	2.53655	0.9935
1B0A	287	1.42541	0.993073	2.4872	0.993987
1FLE	287	1.63784	0.998707	2.59674	0.990937
1MHQ	287	1.46228	0.995398	2.51337	0.994393
1R1W	287	1.38627	0.995005	2.50938	0.993206
1R53	287	1.61052	0.997096	2.53751	0.993261
1WPS	287	1.41727	0.993082	2.53979	0.99215
2B0L	287	1.27329	0.994336	2.26286	0.995994
2NCK	287	1.67309	0.997163	2.53814	0.992076
2PSB	287	1.60186	0.996968	2.55724	0.991721
1F2T	288	1.45956	0.99738	2.49171	0.994932
1FG4	288	1.52382	0.995398	2.47889	0.996006
1KWB	288	1.61624	0.997629	2.55732	0.990293
2B4W	288	1.60538	0.997389	2.58652	0.990782
2BKR	288	1.55163	0.995435	2.5676	0.99035
2H2W	288	1.42707	0.996147	2.55394	0.991867
1H6S	289	1.75412	0.99858	2.43609	0.993222
1ILR	289	1.65874	0.993556	2.43139	0.994495
1J7D	289	1.50839	0.994301	2.41333	0.995175
1NAR	289	1.44066	0.995518	2.55376	0.992368
1Y6J	289	1.47315	0.998445	2.55278	0.992865
1YE5	289	1.31403	0.995747	2.49984	0.992648
1AOH	290	1.82625	0.991106	2.48234	0.992
1N12	290	1.65656	0.992155	2.39096	0.994265
1NH1	290	1.4575	0.997249	2.54339	0.992007
1BN6	291	1.53318	0.998019	2.59107	0.991721
1H6T	291	1.77526	0.998048	2.37584	0.996435
1KS9	291	1.52066	0.997189	2.4941	0.99026
1YRW	291	1.64306	0.990294	2.46389	0.993396
1ZKR	291	1.33597	0.997268	2.45741	0.995107
1BIA	292	1.48801	0.995196	2.49121	0.993044
1GCU	292	1.36964	0.997891	2.51424	0.994326
1I7K	292	1.37844	0.99694	2.36862	0.996027
1KU9	292	1.29577	0.994809	2.42572	0.993993
1LKF	292	1.64689	0.998554	2.48842	0.995048
1RHS	292	1.47906	0.998288	2.56215	0.992659
1U2K	292	1.47292	0.998572	2.56063	0.991243
2AF5	292	1.55609	0.996434	2.21073	0.99704
2IHO	292	1.73968	0.99586	2.4946	0.994955
2OPJ	292	1.68115	0.993351	2.53439	0.990316
1C5M	293	1.6052	0.99478	2.61963	0.992091
1CV2	293	1.56522	0.997435	2.59337	0.991781
1FPR	293	1.28891	0.996878	2.57737	0.993152
1SQH	293	1.49847	0.997742	2.53055	0.992278
1T3G	293	1.35164	0.992662	2.51897	0.99398
1YHV	293	1.50672	0.995343	2.48295	0.993424
1HCL	294	1.39291	0.99838	2.51407	0.993107
1I4S	294	1.35681	0.997089	2.54266	0.994219
1OO9	294	1.62	0.996194	2.56219	0.991925
2AZE	294	1.34955	0.997708	2.42879	0.993815
2DBB	294	1.39897	0.996835	2.489	0.992376
2QAH	294	1.59726	0.99487	2.57822	0.991354
3C5V	294	1.6374	0.997949	2.59592	0.991357
1BCO	295	1.57179	0.997437	2.53275	0.993504
1J8M	295	1.42058	0.99753	2.46899	0.99542
1XGO	295	1.66382	0.997195	2.54384	0.991932
2HAG	295	1.44292	0.996395	2.52803	0.991766
2PLG	295	1.5391	0.997273	2.54654	0.991167
1A3Y	296	1.58094	0.994454	2.50107	0.993821
1GSH	296	1.51595	0.995908	2.49795	0.992824
1KJN	296	1.54565	0.997883	2.5048	0.993361
1LCY	296	1.47927	0.995433	2.52295	0.993937
1NA8	296	1.39958	0.993393	2.45154	0.99345
1UT4	296	1.34122	0.995258	2.3792	0.99691
1UUH	296	1.62282	0.996722	2.41211	0.995284
2A2F	296	1.20972	0.994547	2.38178	0.99601
1A87	297	1.38271	0.998042	2.46491	0.993768
1HZF	297	1.55642	0.993317	2.51169	0.992215
1JLN	297	1.45647	0.997902	2.58143	0.992158
1RWR	297	1.80073	0.996695	2.53204	0.9931
2FVH	297	1.49227	0.993236	2.44806	0.996498
1FHU	298	1.59084	0.995076	2.51329	0.993112
1FZY	298	1.41575	0.993784	2.42458	0.994729
1IXK	298	1.40793	0.997601	2.51851	0.990693
1J7X	298	1.48017	0.997233	2.45942	0.993725
1NO4	298	1.11425	0.998162	2.14531	0.997177
1RJB	298	1.46224	0.996725	2.55808	0.991397
1VCQ	298	1.71735	0.993278	2.43551	0.995928
1XFS	298	1.50831	0.993081	2.42672	0.99624
2AUJ	298	1.51618	0.994415	2.26912	0.995491
2CL2	298	1.75496	0.996692	2.57412	0.992113
[truncated: 2,253 more rows]

## Sheet: 7A_R2_df&ds
Subset (R^2>0.99 for ds & df) using cutoff = 7A, sorted by protein length
Length (N),spectral dimension(ds) and Fractal dimenssion (df) with associated square c.c.
When more than one alternative location per atom was given, the A location was chosen
pdb	N	ds	R^2_ds	df	R^2_df
1J2V	100	1.47309	0.992139	2.35119	0.994229
1T1D	100	1.46234	0.991832	2.38528	0.993111
1UB9	100	1.31049	0.990127	2.34186	0.994724
1VER	100	1.89788	0.995492	2.36819	0.994367
1VHF	100	1.50441	0.990316	2.36684	0.993682
1X3A	100	1.26725	0.994011	2.42695	0.991025
2DZM	100	1.31079	0.992737	2.40851	0.990822
2EDP	100	1.51317	0.993192	2.38597	0.993909
2YQE	100	1.15819	0.994713	2.44188	0.991043
1AYD	101	1.6092	0.990729	2.40165	0.991508
1NWB	101	1.47171	0.99216	2.43463	0.992625
1XO3	101	1.80065	0.994406	2.47846	0.991471
2DO7	101	1.19258	0.994707	2.32547	0.993975
2ENK	101	1.24275	0.995674	2.28685	0.991265
2OV6	101	1.26086	0.993817	2.22923	0.990676
2PE8	101	1.62783	0.990822	2.3999	0.990671
2YZU	101	1.67164	0.992231	2.41105	0.992958
1EQK	102	1.37081	0.990933	2.4519	0.991983
1FHG	102	1.71083	0.990902	2.35709	0.995711
1O5J	102	1.47908	0.994324	2.36497	0.99393
1P1L	102	1.55942	0.992324	2.34289	0.994437
1P68	102	1.68793	0.993126	2.45647	0.993368
1SJV	102	1.31171	0.994065	2.29218	0.994438
1TD4	102	1.74363	0.995299	2.40081	0.992714
1YEL	102	1.54984	0.992755	2.41695	0.993223
1YWX	102	1.34516	0.992926	2.42052	0.991699
2CTF	102	1.10027	0.992577	2.28386	0.991431
2D90	102	1.4729	0.99135	2.42861	0.992847
2DBH	102	1.28465	0.993787	2.43348	0.990828
2JO8	102	1.42322	0.991768	2.10296	0.990721
2JUA	102	1.70594	0.996643	2.44778	0.991418
1R6Y	103	1.55627	0.991164	2.29939	0.995461
1S6D	103	1.53989	0.990638	2.46507	0.991941
1S7A	103	1.44971	0.991675	2.46603	0.99049
1SBX	103	1.33803	0.993552	2.37081	0.993676
1TE7	103	1.52054	0.991067	2.43775	0.990557
2D1V	103	1.61017	0.993008	2.38503	0.993972
2E8O	103	1.20335	0.995489	2.34311	0.993874
2JZK	103	1.92452	0.990888	2.44184	0.991622
1KVN	104	1.40481	0.993192	2.40999	0.990488
1QAD	104	1.61435	0.990628	2.42946	0.991487
1SUH	104	1.67341	0.991867	2.41781	0.990199
1Z5F	104	1.66324	0.991683	2.44775	0.991076
2DJT	104	1.44604	0.995594	2.37651	0.990674
2R48	104	1.7617	0.991379	2.42794	0.990024
2YXY	104	1.66694	0.994891	2.33876	0.994904
1AAJ	105	1.9031	0.992458	2.39804	0.992776
1FUS	105	1.75158	0.995076	2.43349	0.9905
1N6Z	105	1.5671	0.990927	2.41757	0.991183
1S5Q	105	1.29427	0.99184	2.42413	0.993036
2DH8	105	1.53634	0.994536	2.4282	0.991391
2FD4	105	1.67221	0.994799	2.4226	0.992062
2HPL	105	1.56431	0.996021	2.40007	0.992823
1A1X	106	1.61716	0.992873	2.41471	0.993299
1MKH	106	1.59046	0.995943	2.35121	0.991927
1V2Z	106	1.33125	0.990598	2.35776	0.996661
1WX7	106	1.31789	0.990947	2.3922	0.991301
1YZA	106	1.32155	0.99034	2.26052	0.995448
2DLT	106	1.56018	0.991819	2.38828	0.990199
2FRG	106	1.6757	0.990791	2.37959	0.993557
2HH6	106	1.16757	0.990586	2.27015	0.996
1GH2	107	1.66836	0.993605	2.43117	0.992996
1KR4	107	1.51075	0.991041	2.36181	0.99434
1KVZ	107	1.65615	0.992964	2.46497	0.991235
1M1S	107	1.71291	0.991046	2.3279	0.995144
1U5L	107	1.54895	0.990814	2.46692	0.990272
1X8S	107	1.78689	0.993299	2.38571	0.994397
1ZL8	107	1.32885	0.991098	2.43526	0.993439
1CEW	108	1.63044	0.994129	2.31944	0.994027
1L1S	108	1.61331	0.995434	2.41577	0.99076
1THX	108	1.65326	0.992928	2.40834	0.992015
1XG8	108	1.44036	0.991278	2.42227	0.992304
1XSF	108	1.53347	0.993819	2.46417	0.990119
1YHF	108	1.55225	0.993702	2.30437	0.993853
1Z9W	108	1.56194	0.990265	2.35826	0.994467
2COQ	108	1.91805	0.99608	2.38029	0.994708
2CQY	108	1.30867	0.994514	2.3492	0.990912
2H2M	108	1.42524	0.994916	2.43447	0.992872
2H36	108	1.51386	0.991818	2.2869	0.996836
2I1U	108	1.6552	0.993944	2.40852	0.993674
2JNZ	108	1.728	0.995526	2.4327	0.991511
2NLN	108	1.71903	0.994657	2.52767	0.99115
1DDW	109	1.63142	0.992067	2.38487	0.993307
1OH1	109	1.6845	0.996054	2.39201	0.994295
1VPZ	109	1.59581	0.992235	2.3317	0.992445
2COP	109	1.3158	0.992367	2.43844	0.990653
2D96	109	1.39207	0.993192	2.31479	0.993737
2J6B	109	1.68986	0.994727	2.40659	0.99125
2NSC	109	1.09909	0.99449	2.23726	0.995462
1BYW	110	1.85056	0.992414	2.3742	0.992392
1UJR	110	1.16349	0.990578	2.28362	0.993804
1UM1	110	1.48236	0.991321	2.47203	0.99107
1WXP	110	1.39752	0.992067	2.4262	0.993552
1ZOX	110	1.81522	0.992087	2.4392	0.991956
2AVG	110	1.96597	0.996531	2.43836	0.99334
2BYE	110	1.40302	0.994207	2.43949	0.991782
2CQ8	110	1.38312	0.994369	2.46301	0.990123
2DAQ	110	1.31597	0.992996	2.47771	0.990542
2H7A	110	1.27688	0.990791	2.24637	0.990707
2JMK	110	1.51678	0.993955	2.43926	0.992289
2JV3	110	1.45745	0.994656	2.51848	0.991523
2JX3	110	1.5406	0.99237	2.41149	0.990706
2K0Z	110	1.57427	0.993656	2.53295	0.991615
1JSG	111	1.63831	0.99187	2.40884	0.994032
1MP1	111	1.57277	0.993313	2.48672	0.990628
1P6S	111	1.49449	0.99266	2.41332	0.993736
1PFC	111	1.50787	0.994736	2.34933	0.994995
1PXF	111	1.43812	0.994828	2.34403	0.994147
1SFP	111	1.99272	0.996052	2.39344	0.994017
1TDP	111	1.56329	0.995953	2.46246	0.991719
1VAE	111	1.39128	0.990729	2.37087	0.994419
1X4H	111	1.32739	0.990221	2.3854	0.990974
2FB6	111	1.42196	0.990971	2.37102	0.994574
2YWZ	111	1.84949	0.990933	2.38586	0.994123
1I3Z	112	1.81727	0.992909	2.42865	0.992408
1IRG	112	1.33785	0.994428	2.39504	0.993427
1JLI	112	1.7481	0.99572	2.49337	0.993726
1O3X	112	1.33529	0.991135	2.26107	0.996046
1T00	112	1.73806	0.993907	2.41453	0.992555
1X0H	112	1.28176	0.991858	2.38639	0.992399
1YGM	112	1.56801	0.990635	2.42675	0.994681
2COC	112	1.53446	0.993456	2.47424	0.990117
2CRQ	112	1.322	0.991261	2.40455	0.994136
2FQL	112	1.46296	0.990683	2.30174	0.99677
2IDY	112	1.52018	0.995797	2.3748	0.992852
2NMS	112	1.82607	0.992933	2.42703	0.992597
2OG3	112	1.78889	0.994096	2.45348	0.992086
3C4S	112	1.90733	0.99333	2.21578	0.996809
1IJZ	113	1.55729	0.992706	2.43089	0.990381
1V9J	113	1.21337	0.990229	2.28938	0.991832
2D4L	113	1.64388	0.990543	2.34786	0.992862
2DS4	113	1.69604	0.990813	2.37104	0.992378
2QVT	113	1.89828	0.995225	2.3873	0.994066
1BLJ	114	1.59533	0.99342	2.49602	0.992184
1E6I	114	1.39359	0.994379	2.38745	0.994085
1LL8	114	1.57446	0.99262	2.43712	0.993405
1SAU	114	1.58761	0.99085	2.47213	0.992414
1V9V	114	1.48966	0.99489	2.4528	0.992058
1Y6D	114	1.52556	0.991917	2.38449	0.993767
2APN	114	1.57266	0.991368	2.45528	0.992738
2DNL	114	1.46582	0.995432	2.42586	0.994658
2DO0	114	1.26042	0.991252	2.29883	0.991786
2EE0	114	1.54763	0.992773	2.38466	0.992701
2J8A	114	1.44503	0.990922	2.43315	0.993798
2P2E	114	1.69742	0.994582	2.40987	0.993274
2QGO	114	1.69517	0.994791	2.42283	0.993385
2RHE	114	1.72448	0.991719	2.38199	0.994575
2YRP	114	1.49597	0.99202	2.42535	0.99164
1EGX	115	1.81502	0.990718	2.48401	0.992556
1NEU	115	1.83849	0.993798	2.37874	0.993919
1O7Z	115	1.60641	0.990688	2.3456	0.995525
2CPX	115	1.32377	0.99588	2.37957	0.992591
2VPK	115	1.503	0.99208	2.43159	0.990742
3CPK	115	1.78386	0.998077	2.43335	0.991159
1A57	116	1.70122	0.993173	2.41382	0.990795
1AUZ	116	1.75191	0.994335	2.47713	0.994916
1BEA	116	1.62166	0.990923	2.42257	0.992882
1NPU	116	1.82935	0.9923	2.42445	0.994865
1NXO	116	1.58567	0.990775	2.43106	0.992381
1RDU	116	1.74091	0.993323	2.52269	0.991118
1WXA	116	1.42023	0.993754	2.50445	0.990778
1X4B	116	1.27226	0.99075	2.40531	0.99525
2B87	116	1.77252	0.992849	2.56878	0.990732
2CQD	116	1.27016	0.992456	2.39491	0.990937
2JZJ	116	1.80606	0.991375	2.45355	0.992028
1D6T	117	1.68456	0.994104	2.42951	0.992634
1FM5	117	1.76319	0.991079	2.49427	0.992277
1N1X	117	1.83206	0.990105	2.39162	0.993579
1OPI	117	1.47451	0.991829	2.46599	0.996295
1RA4	117	1.57424	0.99283	2.4498	0.990031
1U3M	117	1.30794	0.990202	2.47042	0.990872
1UJD	117	1.50066	0.993386	2.50559	0.991033
1V62	117	1.40316	0.992753	2.44859	0.990145
1VHP	117	1.95873	0.990533	2.47325	0.993874
2CSJ	117	1.41825	0.990033	2.37281	0.99369
2E7N	117	1.509	0.996	2.44995	0.991254
2HGK	117	1.35854	0.994808	2.46209	0.992033
2I7K	117	1.40809	0.995527	2.42027	0.992895
2JMH	117	1.42417	0.993724	2.37723	0.994005
2OFQ	117	1.6967	0.996223	2.51748	0.990718
2YRV	117	1.36144	0.994923	2.50047	0.99232
1I07	118	1.69093	0.991692	2.42859	0.994748
1QFP	118	1.67872	0.991523	2.4456	0.993458
1RJH	118	1.65227	0.994164	2.53297	0.990689
1TMY	118	1.67603	0.992446	2.43067	0.991462
2CRU	118	1.19786	0.99012	2.23784	0.995125
2DAO	118	1.30961	0.990645	2.48313	0.991142
2DYQ	118	1.72241	0.993477	2.39454	0.993111
2E7C	118	1.40384	0.993224	2.35021	0.991302
2EDN	118	1.49391	0.990565	2.37775	0.991781
2EL8	118	1.37582	0.990918	2.4322	0.992806
2FUJ	118	1.70893	0.992799	2.33928	0.995218
2GE9	118	1.58993	0.995244	2.45164	0.992779
2PPI	118	1.3911	0.995227	2.31063	0.996287
1EKG	119	1.68426	0.992099	2.37339	0.994396
1FHO	119	1.43614	0.991997	2.45459	0.992164
1GD6	119	1.58374	0.991771	2.45349	0.99148
1KOT	119	1.79401	0.996896	2.59545	0.990093
1MH8	119	1.7867	0.993762	2.3814	0.994245
1NZ8	119	1.54195	0.992645	2.44422	0.993773
1O3U	119	1.5852	0.992172	2.42068	0.993976
1TQ1	119	1.56607	0.992358	2.44852	0.99014
1UHD	119	1.69345	0.995047	2.38059	0.994307
1VC3	119	1.80109	0.994244	2.37976	0.992951
1X6D	119	1.32482	0.993464	2.36894	0.993383
2ALJ	119	1.66405	0.993726	2.50475	0.99126
2CS0	119	1.46939	0.99303	2.45847	0.992494
2ICC	119	1.75655	0.991342	2.40142	0.994906
2IPQ	119	1.59919	0.995324	2.42603	0.991592
2J48	119	1.39992	0.994317	2.52298	0.99111
2PND	119	1.67967	0.99108	2.40417	0.995035
2YST	119	1.48319	0.992408	2.40213	0.992165
2YSX	119	1.42516	0.993636	2.46621	0.99394
1DUN	120	1.64252	0.995164	2.34077	0.99528
1GYV	120	1.84178	0.992272	2.36317	0.994207
1HI7	120	1.61096	0.990403	2.05583	0.991946
1JH4	120	1.36423	0.990564	2.40113	0.991126
1PZR	120	1.34905	0.992123	2.4735	0.992712
1Z9L	120	1.6687	0.994303	2.29689	0.993374
2D9X	120	1.3764	0.990419	2.43792	0.992596
2DHZ	120	1.45154	0.9924	2.45452	0.995117
2YQD	120	1.30984	0.995788	2.42241	0.991032
1B6E	121	1.65987	0.993191	2.47695	0.993398
1BUO	121	1.46556	0.990421	2.36776	0.995231
1GOD	121	1.78049	0.99421	2.39449	0.993423
1TP5	121	1.81147	0.994396	2.42709	0.99243
1ZIT	121	1.7042	0.99554	2.52397	0.992739
2DJJ	121	1.78778	0.991288	2.57802	0.990093
2DLL	121	1.2865	0.99433	2.42581	0.993207
2DLY	121	1.61324	0.994585	2.50317	0.991993
2E9K	121	1.40336	0.992906	2.48151	0.992108
2EDO	121	1.47242	0.993269	2.46212	0.991024
2GRC	121	1.40877	0.990212	2.38193	0.994449
2PF1	121	1.70279	0.992153	2.44869	0.99181
2PVT	121	1.73097	0.995767	2.38465	0.993988
2QR3	121	1.61408	0.994883	2.4403	0.990402
2QVK	121	1.88382	0.99336	2.32401	0.995099
1BYL	122	1.721	0.9922	2.38046	0.993878
1D4B	122	1.26491	0.991321	2.20653	0.991586
1LWB	122	1.6513	0.993071	2.48066	0.991266
1MG6	122	1.74637	0.996806	2.39502	0.994017
1NKO	122	1.79021	0.997154	2.459	0.994349
1NR3	122	1.52769	0.992336	2.47658	0.99156
1PZC	122	1.84678	0.992098	2.44457	0.991371
1QTO	122	1.73607	0.995949	2.37594	0.994561
1R29	122	1.44857	0.99124	2.35766	0.995113
1V5Q	122	1.47485	0.991424	2.35896	0.991703
1VPI	122	1.78148	0.996675	2.38723	0.99223
1ZLB	122	1.89275	0.992518	2.42761	0.991786
2ABY	122	1.51324	0.994189	2.46029	0.99161
2AWF	122	1.59531	0.994018	2.37647	0.992478
2C6U	122	1.84378	0.991483	2.48061	0.991181
2EQY	122	1.10131	0.993669	2.32047	0.99484
2GKG	122	1.64922	0.996628	2.42605	0.991555
2HUJ	122	1.50244	0.991251	2.39834	0.994302
2IUH	122	1.62672	0.99391	2.4558	0.993235
2OP8	122	1.59456	0.994198	2.32825	0.995629
2QHE	122	1.78613	0.996265	2.38558	0.994189
1CQA	123	1.76951	0.995164	2.4502	0.991066
1EA2	123	1.767	0.994291	2.37448	0.993431
1HQ8	123	1.68734	0.990517	2.49654	0.991621
1HUF	123	1.7144	0.991239	2.42739	0.991613
1J1H	123	1.94073	0.995068	2.48987	0.994427
1M5T	123	1.51574	0.994174	2.44939	0.991401
1MI0	123	1.33966	0.99296	2.35751	0.995667
1PKO	123	1.70242	0.993822	2.41142	0.993327
1RZW	123	1.43956	0.990194	2.42284	0.995699
1V60	123	1.30766	0.991225	2.37445	0.99191
2BP2	123	1.79459	0.993985	2.38458	0.994661
2HFI	123	1.46708	0.995618	2.41097	0.994452
1BBC	124	1.76797	0.996361	2.40425	0.993621
1BGF	124	1.34125	0.995194	2.37525	0.994379
1KF5	124	1.862	0.992105	2.39795	0.993097
1OOI	124	1.76587	0.994694	2.43579	0.993065
1S7I	124	1.52432	0.991958	2.33889	0.995569
1TRL	124	1.97277	0.992467	2.45937	0.994128
1X5K	124	1.48432	0.99106	2.40966	0.992593
2BZY	124	1.70585	0.992956	2.0851	0.995977
2COM	124	1.29388	0.993224	2.45445	0.990961
2DAZ	124	1.54032	0.991598	2.47266	0.99293
2DI7	124	1.43921	0.997366	2.41684	0.990903
2E5I	124	1.35694	0.992417	2.39761	0.990722
2IOS	124	1.47661	0.992859	2.42432	0.993323
2J11	124	1.17338	0.993464	2.4487	0.991105
2P25	124	1.32512	0.991514	2.32054	0.9956
1HH1	125	1.52897	0.990148	2.4322	0.994307
1KMZ	125	1.70414	0.994104	2.36541	0.993331
1P6P	125	1.71991	0.994339	2.34917	0.993625
1PSY	125	1.42341	0.993436	2.45631	0.990911
1TJN	125	1.59796	0.99341	2.42726	0.991804
1TVQ	125	1.7017	0.991052	2.3356	0.995095
1WYJ	125	1.33085	0.9967	2.36439	0.99273
2COA	125	1.5075	0.994355	2.50539	0.990953
1K40	126	1.71274	0.994822	2.33991	0.995461
1TP6	126	1.64639	0.992509	2.37028	0.99364
1U61	126	1.48214	0.992444	2.43312	0.993134
2QVG	126	1.57613	0.992195	2.42682	0.993005
2YUY	126	1.33311	0.994096	2.34718	0.990786
4FIT	126	1.65541	0.994157	2.4508	0.992306
1F32	127	1.6266	0.995054	2.34987	0.99334
1HEY	127	1.59918	0.990052	2.42277	0.99231
1IXL	127	1.87332	0.996784	2.44531	0.991389
1W2Q	127	1.31629	0.993055	2.39507	0.994471
1WYQ	127	1.24608	0.99296	2.50218	0.990848
2ATR	127	1.38173	0.995572	2.36747	0.993999
2D9W	127	1.36902	0.992632	2.43304	0.990634
2EE7	127	1.29829	0.994355	2.41986	0.993395
2ID7	127	1.6259	0.991507	2.42853	0.991207
2PIM	127	1.73586	0.993338	2.41428	0.991152
1CMZ	128	1.29517	0.994475	2.4163	0.993629
1UG7	128	1.45636	0.990327	2.50503	0.993409
2DAY	128	1.37779	0.992097	2.43611	0.993644
2DB5	128	1.45398	0.992552	2.50072	0.990627
2DKP	128	1.36114	0.995885	2.45478	0.99098
2FM4	128	1.7761	0.992909	2.48401	0.993425
2RLO	128	1.47676	0.992243	2.50351	0.990246
2YTU	128	1.1202	0.992343	2.1508	0.993856
135L	129	1.70155	0.991701	2.45502	0.99146
1HHL	129	1.70718	0.995539	2.4608	0.990093
1J3A	129	1.74349	0.994317	2.40695	0.992126
1LMQ	129	1.75167	0.995574	2.45438	0.9913
1LZB	129	1.71808	0.990619	2.45726	0.991605
1MW4	129	1.52982	0.991965	2.4836	0.992908
1PDO	129	1.72067	0.995403	2.4502	0.990228
1RCB	129	1.71002	0.996034	2.41632	0.994214
2DMZ	129	1.29481	0.991876	2.36934	0.993181
2EQL	129	1.69013	0.993004	2.4684	0.9914
2HMH	129	1.68729	0.994667	2.42524	0.993717
2OA2	129	1.81259	0.992209	2.40014	0.993
2V1L	129	1.52459	0.99389	2.41902	0.994372
1AX8	130	1.58563	0.995136	2.416	0.994358
1IVM	130	1.57397	0.992276	2.49176	0.990513
1N3K	130	1.35262	0.994837	2.35283	0.993321
1QGV	130	1.71547	0.995958	2.43873	0.99194
1QQY	130	1.66338	0.993899	2.45549	0.992514
1U5X	130	1.85547	0.994384	2.41281	0.993212
2CZO	130	1.47154	0.992879	2.44768	0.990766
2DNX	130	1.20158	0.99016	2.29478	0.992001
2EH0	130	1.40574	0.99183	2.46952	0.991449
2EXN	130	1.66054	0.992864	2.45332	0.992191
2GQB	130	1.53714	0.996134	2.41452	0.992131
2JZA	130	1.52429	0.99324	2.47524	0.990867
2QAS	130	1.54639	0.994245	2.40508	0.994753
3CFY	130	1.51722	0.997016	2.4412	0.991812
1HE9	131	1.66963	0.992354	2.35878	0.994773
1J23	131	1.57856	0.993786	2.41687	0.99248
1LIT	131	1.79784	0.995393	2.50614	0.990222
1LMI	131	1.79383	0.992846	2.42341	0.992041
1QQL	131	1.89707	0.991107	2.46857	0.990686
1SP0	131	1.86307	0.992256	2.3562	0.991999
1TQO	131	1.87127	0.992853	2.44471	0.992733
2DKW	131	1.47888	0.996568	2.4447	0.990632
2DMW	131	1.47324	0.992016	2.50442	0.993715
2E9G	131	1.48511	0.990964	2.43302	0.991592
2JX0	131	1.58685	0.99393	2.42488	0.991745
2LIS	131	1.51397	0.996237	2.40708	0.995438
1BKB	132	1.67247	0.990225	2.31305	0.995233
1MNT	132	1.49844	0.995326	2.45716	0.992633
1R5S	132	0.93941	0.991613	1.93828	0.993594
2RNW	132	1.68127	0.995021	2.51944	0.992206
2V14	132	1.3513	0.990854	2.38256	0.994669
1DCF	133	1.62246	0.992649	2.4486	0.9916
1FQI	133	1.5595	0.994452	2.38403	0.995015
1HUS	133	1.42262	0.990382	2.38964	0.994886
1LPJ	133	1.81195	0.994748	2.38756	0.994764
1TQZ	133	1.49009	0.991923	2.41219	0.993826
1WPI	133	1.72254	0.992206	2.47057	0.992016
2CH0	133	1.2932	0.993727	2.38132	0.990371
2DUN	133	1.26454	0.990712	2.32001	0.994067
2P84	133	1.51883	0.990208	2.38218	0.994923
1BH8	134	1.52175	0.990658	2.40978	0.994917
1G03	134	1.5064	0.992042	2.48234	0.990286
1JOY	134	1.2521	0.990522	2.29848	0.994936
1KQX	134	1.82827	0.996093	2.37197	0.994014
1LU4	134	1.73537	0.995032	2.46282	0.991766
1MIJ	134	1.39481	0.994321	2.4109	0.995008
1QMT	134	1.75294	0.995303	2.39883	0.993105
1ZHV	134	1.67943	0.993607	2.38414	0.99418
1ZZO	134	1.73634	0.995092	2.4753	0.992181
2BL5	134	1.45658	0.990653	2.42798	0.994147
2EJX	134	1.69041	0.993683	2.39651	0.993888
2FZP	134	1.69977	0.996075	2.46801	0.990625
2GFU	134	1.61135	0.993169	2.52597	0.990188
2J49	134	1.49741	0.992746	2.46045	0.993552
2JRA	134	1.35588	0.993108	2.24492	0.993157
2YVQ	134	1.58755	0.9911	2.44388	0.991117
1C1L	135	1.92982	0.992303	2.42977	0.992553
1IEH	135	1.71117	0.99378	2.43833	0.990992
1UIX	135	1.38343	0.995283	1.91358	0.994839
2AIZ	135	1.58421	0.990131	2.45309	0.991619
2HAJ	135	1.39783	0.995236	2.42716	0.992138
2JOZ	135	1.43873	0.996294	2.45243	0.991155
2RJN	135	1.55222	0.994568	2.47395	0.99225
2RNY	135	1.74175	0.993785	2.48948	0.992976
1CE9	136	1.53319	0.990578	2.29905	0.99692
1EY4	136	1.72686	0.992622	2.43685	0.992032
1IUK	136	1.57761	0.993496	2.47588	0.991353
1PBI	136	1.88822	0.994314	2.42205	0.990404
1R62	136	1.70776	0.9929	2.42641	0.993904
1V5M	136	1.3859	0.992835	2.43775	0.992531
1WYP	136	1.57499	0.990137	2.52286	0.990719
1X2I	136	1.82821	0.995645	2.43116	0.992403
1XGW	136	1.54987	0.99248	2.44467	0.994185
2D9C	136	1.46386	0.990787	2.45734	0.990235
2DHQ	136	1.72074	0.993336	2.42535	0.99213
2FBI	136	1.36489	0.991409	2.36133	0.995941
2JNU	136	1.46682	0.991429	2.45129	0.992111
2NRQ	136	1.52034	0.991275	2.41578	0.99395
3BQX	136	1.4997	0.993874	2.33306	0.994349
1GAK	137	1.60535	0.991562	2.43548	0.994499
1TM9	137	1.57679	0.993467	2.51398	0.991597
1XBS	137	1.83827	0.995784	2.4668	0.990943
2B0H	137	1.74944	0.994894	2.37925	0.994615
2DMF	137	1.42484	0.99069	2.45404	0.993896
2END	137	1.60361	0.998584	2.39928	0.993522
2YS3	137	1.48642	0.991438	2.48301	0.993298
1ANU	138	2.04332	0.994643	2.37686	0.994285
1BV8	138	1.65135	0.99296	2.44797	0.992686
1GZ2	138	1.84521	0.997315	2.51269	0.990543
1R9W	138	1.74594	0.993026	2.47538	0.991021
1XN5	138	1.78466	0.992953	2.44289	0.993195
2A1V	138	1.55015	0.993263	2.44292	0.993634
2CRH	138	1.36959	0.995312	2.38813	0.993514
2ENJ	138	1.44304	0.991977	2.45733	0.992674
2I59	138	1.32915	0.992799	2.47028	0.99165
2PIE	138	1.60237	0.991459	2.43513	0.993932
1EY1	139	1.56928	0.991076	2.54944	0.991139
1JWF	139	1.61962	0.993074	2.43988	0.992632
1QKK	139	1.63905	0.993004	2.46604	0.992186
1ZCE	139	1.85693	0.996377	2.46481	0.992782
1ZTS	139	1.42754	0.992555	2.42289	0.992487
2A4D	139	1.75955	0.994236	2.42679	0.992958
2CR9	139	1.40214	0.993657	2.46039	0.991031
2DYC	139	1.76244	0.994992	2.44674	0.993846
2JOD	139	1.64006	0.995426	2.4646	0.990845
2NRR	139	1.68631	0.995933	2.45968	0.991467
1IOU	140	1.71991	0.992308	2.58679	0.991504
1JW3	140	1.75688	0.995523	2.51771	0.991811
1P4P	140	1.77097	0.992707	2.36281	0.995134
2DJ1	140	1.52059	0.994217	2.51682	0.992035
2FK9	140	1.7707	0.99197	2.38444	0.995091
2JNK	140	1.98171	0.992862	2.38197	0.99499
2O4D	140	1.55213	0.997898	2.44828	0.993796
3BU9	140	1.73016	0.996812	2.45716	0.993451
1IKO	141	1.76412	0.992083	2.45434	0.99298
1LCL	141	1.88721	0.990537	2.46222	0.99345
1MI8	141	2.05216	0.99517	2.44969	0.993268
1O50	141	1.47162	0.993786	2.406	0.994035
1TZV	141	1.75193	0.996632	2.48978	0.991739
1UGJ	141	1.41488	0.992348	2.51748	0.991133
1V27	141	1.50702	0.99372	2.51843	0.993358
2B3G	141	1.65197	0.994384	2.45077	0.992312
2D59	141	1.81342	0.995286	2.49099	0.991184
2D8K	141	1.55853	0.992315	2.51067	0.991262
2YU6	141	1.64719	0.99065	2.53396	0.992825
1K6K	142	1.62715	0.996099	2.44272	0.992974
1N05	142	1.75302	0.995259	2.47998	0.991264
1TFE	142	1.63541	0.992402	2.33231	0.99614
1VJQ	142	1.57569	0.993771	2.4109	0.99447
1VLK	142	1.33302	0.990027	2.16892	0.996958
1WQJ	142	1.81507	0.993126	2.38041	0.994131
1XJC	142	1.40168	0.994391	2.44033	0.99124
2O6K	142	1.43808	0.990146	2.36334	0.994381
3CBN	142	2.04653	0.99299	2.44681	0.99109
1EKR	143	1.71022	0.996867	2.40961	0.993712
1O8X	143	1.69101	0.99486	2.49057	0.991526
1XPW	143	1.85628	0.995296	2.47183	0.991993
1Y2Q	143	1.86891	0.992558	2.45974	0.992077
2AGH	143	1.30348	0.992418	2.47791	0.992374
2D86	143	1.42691	0.990619	2.46751	0.993722
2QTP	143	1.7634	0.993749	2.45064	0.990035
2ZBN	143	1.61829	0.99291	2.46521	0.991378
1EYH	144	1.56499	0.992843	2.45488	0.992658
1GS9	144	1.47673	0.994082	2.3628	0.996283
1IUF	144	1.40183	0.991968	2.24282	0.993593
1KNG	144	1.80952	0.994637	2.45466	0.991967
1L2H	144	1.85538	0.993861	2.46384	0.992861
1NGN	144	1.55638	0.996849	2.47054	0.993272
1OSD	144	1.83252	0.99077	2.23175	0.994943
2FOJ	144	1.92042	0.994782	2.45948	0.994325
2GJF	144	1.71407	0.993724	2.46118	0.994242
2JU5	144	1.41076	0.991789	2.49478	0.990743
1C3M	145	1.8587	0.990165	2.43718	0.991638
1Q5Z	145	1.574	0.995999	2.42637	0.993522
1SRV	145	1.81938	0.991392	2.45652	0.990144
1WWI	145	1.60209	0.990379	2.44264	0.99295
1XTD	145	1.57616	0.991681	2.263	0.995029
2D27	145	1.42881	0.994383	2.35386	0.994802
2GBS	145	1.54799	0.99067	2.54997	0.992524
2JMX	145	1.30676	0.990689	2.44237	0.993693
2OB5	145	1.67343	0.993692	2.46376	0.99143
2P5D	145	1.65504	0.9918	2.46377	0.99137
1ALY	146	1.79918	0.990933	2.43746	0.993488
1K3K	146	1.53001	0.996019	2.5275	0.990497
1NIG	146	1.57759	0.996091	2.42689	0.993798
1O22	146	1.34732	0.990576	2.31151	0.996456
1RI7	146	1.53724	0.994538	2.18076	0.99023
1VJX	146	1.61342	0.99191	2.43773	0.994555
1VSM	146	1.65533	0.992181	2.45529	0.990561
1Z8S	146	1.73039	0.993582	2.48494	0.992368
2AF0	146	1.56482	0.994065	2.37646	0.996537
2CSK	146	1.4305	0.994883	2.46944	0.993333
2JVB	146	1.5071	0.99662	2.47501	0.991773
2JYN	146	1.50636	0.991125	2.48123	0.990217
2PQN	146	1.53782	0.992908	2.48844	0.992457
8I1B	146	1.79856	0.993822	2.44577	0.991712
1O6D	147	1.7485	0.990983	2.44892	0.991154
1RIL	147	1.76973	0.992212	2.47629	0.990527
1SMB	147	1.76722	0.993245	2.45263	0.992503
2APL	147	1.42176	0.992074	2.3089	0.996676
2ENP	147	1.59366	0.995562	2.47048	0.992231
2FEK	147	1.7277	0.993151	2.58353	0.990865
2FL4	147	1.30607	0.992372	2.39862	0.993032
2QPW	147	1.54936	0.990504	2.44717	0.993096
2QYB	147	1.63943	0.991454	2.46311	0.993138
2R0J	147	1.60387	0.995111	2.38022	0.995084
1HST	148	1.82758	0.990889	2.38725	0.992655
1NG6	148	1.57827	0.990381	2.34764	0.995707
1QCQ	148	1.58441	0.994196	2.34857	0.994548
1R7H	148	1.56728	0.992125	2.36685	0.994553
1RJ1	148	1.76841	0.994371	2.40355	0.995338
1UGX	148	1.7694	0.992563	2.41083	0.993862
2B9Z	148	1.62653	0.995067	2.43822	0.990101
2DBA	148	1.35716	0.991993	2.42842	0.994137
2DBO	148	1.61317	0.99264	2.45156	0.992863
2HDE	148	1.54818	0.995029	2.46525	0.992594
2JY9	148	1.30927	0.994089	2.07314	0.990512
3BHP	148	1.39819	0.991524	2.34259	0.996174
4TSV	148	1.7975	0.99634	2.40421	0.993788
1DIV	149	1.59861	0.991589	2.09727	0.993724
1JOT	149	1.7963	0.993753	2.40373	0.993434
1NOG	149	1.74976	0.994548	2.43791	0.993532
1X1F	149	1.4427	0.994436	2.47243	0.994819
1X91	149	1.70549	0.996015	2.40746	0.995372
2AIV	149	1.4966	0.993186	2.37191	0.993616
2ARA	149	1.64801	0.990537	2.47843	0.992944
2B1K	149	1.72418	0.992288	2.46415	0.991673
2DB9	149	1.41303	0.992063	2.51726	0.992566
2EHG	149	1.76255	0.991001	2.52912	0.991343
2ESK	149	1.64588	0.994103	2.37222	0.994199
2EW9	149	1.61453	0.991915	2.41669	0.992643
2FZ0	149	1.7914	0.99484	2.60309	0.991719
2H30	149	1.63499	0.994772	2.4504	0.992367
1AMX	150	1.80014	0.99256	2.47611	0.992011
1DE3	150	1.72574	0.992408	2.53666	0.991858
1F3G	150	1.90252	0.991255	2.45494	0.991812
1TVI	150	1.51524	0.991789	2.54256	0.991275
1WRJ	150	1.76258	0.996163	2.46658	0.992234
2AAK	150	1.65916	0.99689	2.37644	0.994442
2CRF	150	1.29228	0.991198	2.45259	0.991151
2E0T	150	1.62537	0.995449	2.41627	0.994479
2F3I	150	1.62478	0.992291	2.49946	0.992062
2JCP	150	1.82876	0.992136	2.49484	0.991837
2OP6	150	1.73803	0.993927	2.43469	0.992527
2YV8	150	1.85487	0.994636	2.45623	0.993942
2YWN	150	1.67039	0.994481	2.50387	0.990713
3BS7	150	1.501	0.996719	2.3509	0.995206
1GRJ	151	1.73054	0.992814	2.29477	0.993893
1ILK	151	1.29899	0.992009	2.17474	0.997833
1K0S	151	1.51846	0.994071	2.54267	0.99117
1UFG	151	1.3702	0.991354	2.36157	0.991519
1XNA	151	1.91959	0.993604	2.51796	0.993754
1XO8	151	1.71611	0.991088	2.38823	0.992635
1XWE	151	1.65034	0.994563	2.50688	0.992809
1Z3D	151	1.74564	0.992893	2.40458	0.99465
1ZUH	151	1.51743	0.991773	2.46083	0.990842
2Q4N	151	1.84716	0.991025	2.36395	0.995113
1B8E	152	1.73441	0.99142	2.45651	0.992807
1JAS	152	1.63099	0.995998	2.46329	0.991964
1JL1	152	1.68037	0.992605	2.48102	0.990609
1PZV	152	1.74623	0.995253	2.381	0.994699
1T4A	152	1.49982	0.99199	2.37122	0.994403
1UZQ	152	1.87755	0.991809	2.41599	0.995091
1XOU	152	1.36626	0.992659	2.30829	0.996325
2DAX	152	1.51569	0.991139	2.46752	0.990006
2DWK	152	1.63916	0.995142	2.40021	0.994173
2OEB	152	1.73835	0.994432	2.47481	0.994116
2RFR	152	1.7079	0.993388	2.40342	0.994797
1AEP	153	1.66436	0.99543	2.39702	0.994579
1H3L	153	1.34157	0.993746	2.44205	0.994744
1M4P	153	1.56872	0.995997	2.46368	0.99231
1P4U	153	1.83645	0.996011	2.40795	0.99435
1RFE	153	1.45965	0.994464	2.35215	0.995124
1YRV	153	1.57511	0.994219	2.39375	0.995166
2HX6	153	1.64511	0.996347	2.46592	0.992769
2I4R	153	1.5259	0.992765	2.33714	0.99367
2O8I	153	1.49793	0.991226	2.38446	0.994306
1B34	154	1.64395	0.99083	2.47818	0.994104
1MD6	154	1.75928	0.993576	2.45612	0.991414
1SJY	154	1.66734	0.994902	2.48146	0.990431
2DAW	154	1.37421	0.993543	2.44247	0.992818
2GPR	154	1.75298	0.990349	2.46241	0.992665
2JQQ	154	1.49774	0.99571	2.52266	0.991247
2PWQ	154	1.68201	0.995067	2.39508	0.994837
1GTD	155	1.54754	0.991452	2.34742	0.996311
1JYH	155	1.61379	0.993404	2.46122	0.993604
1KEX	155	2.01573	0.995577	2.4802	0.993229
1WYM	155	1.62077	0.995891	2.51237	0.992738
1Y9B	155	1.40841	0.993952	2.13277	0.992714
2CZT	155	1.65792	0.993771	2.46028	0.991477
2E4L	155	1.65313	0.991329	2.48235	0.991921
2EBZ	155	1.64393	0.996353	2.46385	0.99044
2FU0	155	1.95519	0.993357	2.49467	0.991248
2JXP	155	1.44926	0.992855	2.38155	0.993451
2P4D	155	1.69202	0.993633	2.48902	0.99013
2YUG	155	1.71348	0.99434	2.48474	0.990716
1BD8	156	1.93763	0.994673	2.40828	0.99416
1IRY	156	1.62165	0.992283	2.52625	0.991081
1J85	156	1.59974	0.997494	2.48314	0.991995
1OWA	156	1.18279	0.990178	2.09185	0.99056
1PAQ	156	1.53406	0.994622	2.45279	0.9919
1Q5F	156	1.64929	0.996649	2.46868	0.9922
1TOL	156	1.81785	0.997005	2.47525	0.991337
1VI4	156	1.75228	0.992235	2.47482	0.992044
1YH2	156	1.73703	0.995161	2.38452	0.995062
2A4V	156	1.75615	0.994306	2.50884	0.991725
2G2K	156	1.38629	0.991283	2.28987	0.994085
2GI4	156	1.58058	0.993028	2.54523	0.990987
2JUG	156	1.16972	0.99131	2.41112	0.993375
2ODM	156	1.36341	0.992729	2.39647	0.993946
2YRB	156	1.433	0.992882	2.42079	0.991404
3BJV	156	1.89349	0.996656	2.49213	0.991429
1BVH	157	1.61417	0.99086	2.52383	0.993103
1JZU	157	1.60948	0.996185	2.50926	0.991653
1TXJ	157	1.55244	0.990293	2.49647	0.99096
2I9Y	157	1.4049	0.993642	2.45804	0.99178
2OB4	157	1.51901	0.993989	2.38245	0.995798
2RKH	157	1.5211	0.993532	2.18531	0.995748
2YWX	157	1.72198	0.992429	2.40125	0.993975
1BGC	158	1.48958	0.993546	2.40318	0.995906
1QCZ	158	1.69466	0.992124	2.41263	0.993902
1S7K	158	1.63785	0.992481	2.41964	0.991974
2DBS	158	1.61405	0.995126	2.45851	0.992525
2GBO	158	1.33297	0.99036	1.96996	0.995615
2HZR	158	1.6938	0.993971	2.46734	0.993685
2OFY	158	1.66979	0.994901	2.42069	0.992548
2QAC	158	1.74162	0.995289	2.41926	0.994688
3BN6	158	1.88518	0.991462	2.48198	0.99261
3CAN	158	1.68338	0.993872	2.42451	0.994184
1BV1	159	1.68864	0.990277	2.38294	0.993307
1CYW	159	1.81093	0.992843	2.50054	0.991221
1EMR	159	1.59778	0.991867	2.43082	0.994807
1EW3	159	1.69262	0.994156	2.49713	0.991681
1FYV	159	1.48607	0.994182	2.48691	0.991643
1I04	159	1.84183	0.992634	2.49296	0.992534
1Q42	159	1.67389	0.996975	2.4113	0.99295
1T5I	159	1.60162	0.995224	2.48423	0.992144
1WY6	159	1.63593	0.994928	2.3903	0.994826
1CZT	160	1.88431	0.995948	2.48191	0.991865
1JK6	160	1.83913	0.994199	2.45208	0.99318
1KRI	160	1.75082	0.993677	2.52096	0.991146
2DXP	160	1.50935	0.992477	2.49809	0.992389
2EEY	160	1.67641	0.991866	2.39999	0.994029
2G2D	160	1.68134	0.990309	2.42389	0.995527
2JS1	160	1.23642	0.991872	2.34917	0.9961
2JS7	160	1.62964	0.99558	2.52355	0.990935
2JTZ	160	1.43099	0.996354	2.14423	0.991159
2QSR	160	1.55593	0.99038	2.44234	0.99456
2RCZ	160	1.76247	0.99077	2.3738	0.994606
3C8X	160	1.83464	0.993988	2.46637	0.993639
1BLE	161	1.75544	0.993711	2.4626	0.991663
1K95	161	1.49423	0.991736	2.41744	0.994501
1WU3	161	1.62311	0.994519	2.45905	0.993315
1Z7C	161	1.53309	0.996424	2.46034	0.995191
2EDM	161	1.70929	0.993907	2.39438	0.994858
2FR2	161	1.85934	0.99253	2.35858	0.995328
1EVS	163	1.50192	0.995687	2.40485	0.994906
1L3K	163	1.81124	0.993932	2.36427	0.995908
1Z23	163	1.38296	0.994256	2.38713	0.992903
1ZRI	163	1.50269	0.995171	2.44889	0.990462
2NRK	163	1.63907	0.993528	2.46935	0.993764
2V1T	163	1.56191	0.991604	2.40296	0.994419
1FL0	164	1.83234	0.996294	2.4422	0.990888
1G5Z	164	1.67371	0.993974	2.32382	0.996194
1GJH	164	1.33376	0.990537	2.53929	0.990772
1IB8	164	1.50614	0.992733	2.2432	0.991664
1LB6	164	1.77434	0.991966	2.47121	0.993458
1RL6	164	1.77784	0.992621	2.25641	0.995408
2BIT	164	1.97401	0.992725	2.48656	0.99226
2CPL	164	1.96094	0.993363	2.48856	0.991356
2G40	164	1.78615	0.992116	2.47824	0.992275
2OVA	164	1.80629	0.994011	2.44574	0.993963
2R99	164	1.93128	0.992821	2.4953	0.992273
2UCZ	164	1.58547	0.990555	2.39457	0.994489
3BZ6	164	1.5667	0.991164	2.47572	0.992549
1F3Y	165	1.73895	0.991901	2.57325	0.990384
1KXO	165	1.74257	0.994889	2.47852	0.992573
1N1J	165	1.74113	0.994008	2.44764	0.993609
1S21	165	1.89944	0.995635	2.36491	0.995984
1SFE	165	1.76089	0.995335	2.47146	0.992157
2ARF	165	1.43553	0.990824	2.35405	0.99431
2FPH	165	1.67105	0.993091	2.42683	0.99506
2GBJ	165	1.62013	0.991196	2.36699	0.993242
2OBI	165	1.80408	0.993835	2.51	0.99074
3BCI	165	1.71866	0.99468	2.47774	0.991751
1DHM	166	1.80696	0.991859	2.50668	0.994109
1HUW	166	1.55961	0.992656	2.42999	0.994285
1IQV	166	1.67365	0.990776	2.45725	0.994128
1Q8X	166	1.64196	0.994141	2.58088	0.990346
1QNT	166	1.81887	0.993496	2.44926	0.992776
1TIE	166	1.90649	0.990992	2.45061	0.992352
2BQX	166	1.7594	0.99583	2.48281	0.991736
2DVK	166	1.77772	0.99346	2.3912	0.993624
2E3U	166	1.80529	0.995015	2.41737	0.994376
2JPQ	166	1.38523	0.990017	2.54586	0.990112
2JRX	166	1.26497	0.990324	2.49247	0.991849
2OSG	166	1.5396	0.990962	2.44852	0.993709
1M45	167	1.5797	0.99544	2.44194	0.995577
1OW1	167	1.58145	0.993953	2.48491	0.992689
1PGV	167	1.8615	0.993931	2.42542	0.994729
1R8O	167	1.91411	0.9932	2.46122	0.992752
1YCK	167	1.95786	0.993591	2.53161	0.99156
2AGM	167	1.63738	0.993443	2.44275	0.992367
2G7H	167	1.46749	0.99304	2.52213	0.990313
2HQV	167	1.48042	0.990593	2.41503	0.992225
2IDC	167	1.72244	0.995713	2.4485	0.994374
1H6Q	168	1.4776	0.992281	2.53804	0.990994
1IZM	168	1.58754	0.993307	2.47468	0.993835
1J87	168	1.77973	0.99036	2.40958	0.992309
1K42	168	2.04804	0.994636	2.57158	0.991319
1R9K	168	1.72897	0.993677	2.48608	0.992648
1SMX	168	1.79921	0.991848	2.36528	0.9952
1WZ3	168	1.76267	0.995431	2.33657	0.994706
1YA9	168	1.3106	0.991001	2.34704	0.995808
3BQS	168	1.64845	0.990324	2.44289	0.992183
5HPG	168	2.07086	0.996264	2.39773	0.993848
1IHC	169	1.70428	0.993331	2.49179	0.99117
1NUK	169	1.86232	0.99684	2.49883	0.992156
1YG2	169	1.43112	0.993248	2.27984	0.996124
2IFS	169	1.71052	0.996083	2.48687	0.991878
2RKQ	169	1.94264	0.99515	2.52527	0.991566
1MM4	170	1.31419	0.990878	2.33443	0.995118
1NQY	170	1.74191	0.993496	2.48408	0.990719
1O9Z	170	2.0041	0.994703	2.44464	0.994362
1OXJ	170	1.52004	0.996103	2.42138	0.992987
1WV9	170	1.79163	0.992475	2.40229	0.99317
2BBU	170	1.50025	0.994918	2.5118	0.990771
2ZA7	170	1.70058	0.995673	2.39175	0.996071
1E4J	171	1.99653	0.994272	2.38994	0.993523
1FCG	171	2.06437	0.994833	2.37545	0.993579
1QZN	171	1.79957	0.99499	2.41729	0.992774
2BH8	171	1.86608	0.990825	2.30052	0.996848
2PJW	171	1.45591	0.992211	2.08274	0.992917
1A7H	172	1.92193	0.992905	2.47992	0.9946
1KOE	172	2.11785	0.996238	2.51086	0.990189
1LKI	172	1.7005	0.995647	2.40988	0.994964
1Q59	172	1.50081	0.994159	2.56469	0.991312
1QNG	172	1.95505	0.991031	2.51444	0.992522
1RFL	172	1.47001	0.992254	2.43576	0.993998
1TR8	172	1.54932	0.990013	2.23108	0.995603
1TWL	172	1.79046	0.995302	2.51165	0.990882
2G7R	172	1.50997	0.993834	2.29298	0.997027
2PLU	172	1.95316	0.991373	2.51054	0.993081
261L	173	1.622	0.994162	2.42699	0.992324
2FCB	173	2.01766	0.996018	2.38803	0.994188
2YRQ	173	1.33676	0.996331	2.06903	0.993185
1AK6	174	1.72245	0.991302	2.59519	0.991686
1BRQ	174	1.7604	0.993575	2.48804	0.993544
1CI4	174	1.67595	0.992162	2.46934	0.993995
1HA4	174	1.80778	0.99426	2.48122	0.994435
1JQR	174	1.79759	0.99173	2.51368	0.990654
1YYC	174	1.65345	0.990732	2.45601	0.994476
2H01	174	1.63035	0.994236	2.50249	0.993487
2IWR	174	1.66532	0.990615	2.49874	0.991773
2UUZ	174	1.4405	0.992027	2.36076	0.996859
4GCR	174	1.95264	0.991472	2.50359	0.994257
1TZQ	175	1.96052	0.995258	2.49949	0.991222
2JA9	175	1.75596	0.991753	2.4572	0.993042
1BAZ	176	1.378	0.991103	2.41618	0.994338
1G8Q	176	1.83005	0.997011	2.412	0.994965
1HBQ	176	1.7448	0.99216	2.47756	0.993755
1NG2	176	1.57626	0.996266	2.25213	0.993734
1OIA	176	1.69913	0.993602	2.45803	0.995434
1P7N	176	1.54011	0.991851	2.36748	0.995611
1SQW	176	1.80425	0.992641	2.43341	0.993999
1X6I	176	1.56593	0.994085	2.46726	0.995052
1YZ7	176	1.62339	0.994556	2.1809	0.995171
2EJB	176	1.71168	0.993013	2.48216	0.992745
1A58	177	1.94575	0.992202	2.50435	0.992283
1BEF	177	1.69223	0.994282	2.47275	0.991131
1YW5	177	1.68369	0.991478	2.44725	0.993707
2CXH	177	2.04048	0.995278	2.44667	0.992563
2D3V	177	1.91078	0.996086	2.37483	0.993808
2F1S	177	1.63316	0.992538	2.44239	0.993766
2FX0	177	1.44828	0.994189	2.38519	0.993655
2GE4	177	1.39154	0.993706	2.33514	0.994844
2O6R	177	1.99985	0.995633	2.46521	0.993565
1CDY	178	1.83104	0.995447	2.36177	0.993897
1G8E	178	1.6136	0.993068	2.44017	0.994328
1HTJ	178	1.68078	0.996734	2.46033	0.993371
1NFA	178	1.47849	0.996677	2.43307	0.994897
1TKV	178	1.60026	0.994715	2.56838	0.992544
1YBJ	178	1.85301	0.990989	2.5621	0.991128
2ADZ	178	1.38041	0.993116	2.34251	0.994873
2I5H	178	1.76079	0.997148	2.40897	0.995799
2I88	178	1.71368	0.995893	2.4893	0.990337
2IU1	178	1.70612	0.994806	2.52226	0.992166
2NX2	178	1.61568	0.994323	2.52024	0.990204
2OIX	178	1.76284	0.993096	2.50668	0.99162
1XG6	179	1.71319	0.990824	2.46579	0.993422
2HP7	179	1.6187	0.992073	2.49544	0.991444
2JMR	179	1.83175	0.991606	2.43766	0.993475
2YUH	179	1.64243	0.990487	2.54977	0.99076
1CYN	180	1.72798	0.99079	2.51264	0.991985
1JWD	180	1.61999	0.993089	2.53102	0.993559
1K4N	180	1.67359	0.995607	2.49759	0.993178
1KN3	180	1.89926	0.994677	2.52605	0.992252
1PQ1	180	1.678	0.996499	2.54732	0.990608
1S4Z	180	1.37479	0.995403	2.47111	0.991285
2CU6	180	1.62357	0.994666	2.37695	0.994728
2FD5	180	1.71858	0.994607	2.40236	0.994552
2O0I	180	1.6536	0.995198	2.29255	0.993872
1AM2	181	1.8917	0.995091	2.49274	0.993118
1BED	181	1.61014	0.994954	2.45427	0.993206
1ZON	181	1.78044	0.99606	2.50122	0.991517
2DYJ	181	1.68431	0.995602	2.43914	0.994028
1BR9	182	1.83715	0.995019	2.43077	0.992098
1F7C	182	1.70565	0.992659	2.44227	0.99398
1NTC	182	1.28809	0.993884	2.39296	0.99111
2YVN	182	1.66026	0.9902	2.41318	0.994301
1DGU	183	1.65012	0.995209	2.43635	0.992074
1EP0	183	1.75856	0.994672	2.52047	0.992452
1IUH	183	1.62937	0.992436	2.47043	0.99198
1R5P	183	1.68721	0.992461	2.43797	0.994884
2BF5	183	1.87331	0.991101	2.40945	0.992881
2FL7	183	1.5619	0.991148	2.49342	0.993541
2FQ4	183	1.55405	0.993011	2.34542	0.996498
2V94	183	1.62378	0.99581	2.38772	0.992311
1GE9	184	1.64443	0.996752	2.32145	0.994645
1ISE	184	1.76706	0.99411	2.26896	0.99576
1UMI	184	1.92522	0.992423	2.46263	0.993337
1YK9	184	1.54828	0.994857	2.46301	0.992322
2DVP	184	1.70906	0.995812	2.46288	0.993437
2JOK	184	1.50147	0.994126	2.45865	0.992348
2P8T	184	1.77394	0.994322	2.48027	0.992304
1EH1	185	1.65561	0.994599	2.27114	0.995811
1GBS	185	1.87965	0.993709	2.52963	0.99029
1IS1	185	1.75209	0.995393	2.25546	0.995893
1R8N	185	1.85719	0.99433	2.46176	0.993327
1ULY	185	1.52166	0.994522	2.35868	0.994443
2BVV	185	1.85401	0.994147	2.54626	0.99097
2CVB	185	1.77741	0.995881	2.52428	0.99027
2DG7	185	1.60059	0.992791	2.35925	0.991992
2GS5	185	1.88052	0.997278	2.47799	0.992801
2OF7	185	1.52246	0.993304	2.38682	0.99356
2P65	185	1.82568	0.994757	2.4675	0.99175
2YSZ	185	1.34873	0.990707	2.53954	0.9923
2YWJ	185	1.98911	0.994597	2.51663	0.991421
1HGU	186	1.45324	0.995443	2.45369	0.995403
1J4X	186	1.77735	0.994309	2.53418	0.990492
1JBJ	186	1.51998	0.993675	2.50292	0.993782
1K2H	186	1.62946	0.994556	2.49231	0.993739
1KNB	186	1.93856	0.993088	2.45351	0.991602
1KSO	186	1.68905	0.996823	2.42683	0.993156
1N81	186	1.57887	0.994423	2.49039	0.993753
1PDB	186	1.78896	0.995269	2.49907	0.990469
1UGN	186	1.8944	0.996681	2.38046	0.990842
1UN2	186	1.82712	0.996179	2.46255	0.993725
1Z81	186	1.77685	0.992129	2.5203	0.993429
2B0A	186	1.72864	0.99433	2.51877	0.9939
2CO5	186	1.46108	0.993271	2.43542	0.993216
2E12	186	1.74613	0.991397	2.34585	0.996028
2FIU	186	1.9398	0.995595	2.46189	0.991027
2GEN	186	1.56607	0.997231	2.37851	0.995259
2GZQ	186	1.98604	0.993693	2.50101	0.990583
2JNQ	186	1.74919	0.995189	2.56626	0.990182
3CCY	186	1.51718	0.997514	2.3653	0.995021
1MP2	187	1.71068	0.995684	2.45709	0.992654
1R6K	187	1.64551	0.992661	2.33773	0.995526
1R8I	187	1.52631	0.997068	2.36338	0.996007
2DHS	187	1.53301	0.990959	2.24781	0.994426
2G7S	187	1.60478	0.995148	2.39403	0.9943
3CTA	187	1.60222	0.992942	2.37373	0.995799
1JHS	188	1.71721	0.995888	2.49577	0.992273
1KTZ	188	1.73769	0.99421	2.31226	0.993333
1P6F	188	1.9466	0.993879	2.35644	0.99466
1Q2H	188	1.35408	0.993177	2.42312	0.992416
1UFI	188	1.57043	0.991062	2.47425	0.993659
1UKF	188	1.87872	0.992037	2.51267	0.990486
1YLX	188	1.54242	0.991802	2.47132	0.99371
2AWU	188	1.92465	0.992754	2.24106	0.990641
2D7J	188	1.83772	0.993869	2.54956	0.990676
2JGC	188	1.74091	0.997413	2.51775	0.992001
1N9P	189	1.61832	0.995555	2.43997	0.991904
1RGP	189	1.64723	0.996586	2.44843	0.994777
1TFO	189	1.72099	0.995413	2.48996	0.991564
2JIC	189	1.84968	0.994393	2.54629	0.990104
2YWD	189	1.93154	0.99728	2.52689	0.990486
1BK7	190	1.73489	0.9943	2.5204	0.991164
1CUK	190	1.60542	0.991409	2.36718	0.996221
1IAP	190	1.59718	0.992513	2.45521	0.994046
1L0B	190	1.7401	0.990943	2.46447	0.993215
1OZO	190	1.63126	0.992254	2.52455	0.99257
1QC7	190	1.43495	0.99411	2.40328	0.993881
1TJC	190	1.6934	0.994017	2.36003	0.9956
1XND	190	1.78709	0.993902	2.53898	0.990186
1YGS	190	1.70306	0.991318	2.48885	0.993478
1ZY3	190	1.3364	0.994173	2.52958	0.990845
2QNI	190	1.83702	0.995071	2.50619	0.991376
2R77	190	1.7626	0.994167	2.53184	0.991591
2VPH	190	1.8563	0.991591	2.40241	0.993369
3TSS	190	1.89464	0.996835	2.50209	0.992905
1UCT	191	1.78896	0.99422	2.37199	0.993133
2E4F	191	1.53053	0.990776	2.44944	0.993853
2GF5	191	1.46219	0.992821	2.41457	0.990156
2IWO	191	1.64846	0.99244	2.41487	0.995201
2NZ7	191	1.47256	0.992944	2.44302	0.992734
2Q98	191	1.55587	0.9972	2.45602	0.995566
1CDC	192	1.95576	0.991214	2.45605	0.994175
1F16	192	1.41972	0.99754	2.51765	0.992703
1SDO	192	1.74394	0.995222	2.4818	0.993719
1X9G	192	1.78796	0.995393	2.52388	0.991456
1ZXQ	192	1.93135	0.991237	2.23911	0.992866
2AP3	192	1.44032	0.991609	2.25593	0.996776
2D8N	192	1.61187	0.99708	2.42343	0.993976
2FXT	192	1.60297	0.990404	2.44243	0.994071
2HIQ	192	1.76681	0.991065	2.51613	0.991983
2OCT	192	1.68838	0.993623	2.3511	0.993342
1HZ6	193	1.77994	0.992307	2.42558	0.99367
1J8R	193	1.86141	0.991052	2.47227	0.993871
1JSX	193	1.66247	0.996805	2.48342	0.991987
1KID	193	1.75284	0.994965	2.49215	0.992959
1U53	193	1.78339	0.993405	2.49881	0.992883
1VB2	193	1.83056	0.995758	2.46138	0.991715
1X04	193	1.4834	0.993741	2.0928	0.991204
1YNA	193	1.85855	0.993806	2.54326	0.990239
2NPO	193	1.88991	0.992382	2.48534	0.994697
2NR7	193	1.49758	0.994732	2.51013	0.994482
2RAE	193	1.50697	0.99489	2.39212	0.994826
1BJZ	194	1.43671	0.993712	2.38149	0.995917
1MF7	194	1.84112	0.997051	2.53881	0.99001
1PVX	194	1.8529	0.99407	2.54105	0.990035
1S98	194	1.72628	0.991259	2.37808	0.995774
1SOU	194	1.65336	0.995768	2.55236	0.990385
1SZI	194	1.59271	0.9942	2.32882	0.993829
2D1H	194	1.50702	0.995117	2.32844	0.99554
2VGA	194	1.81437	0.993146	2.50319	0.992273
3BOR	194	1.88844	0.996971	2.51017	0.990897
1ET9	195	1.80558	0.990352	2.48639	0.99283
1IX2	195	1.93094	0.995113	2.34011	0.990571
1NKR	195	1.96123	0.992461	2.37347	0.992189
1NO1	195	1.71024	0.993656	2.36698	0.99347
1PBV	195	1.61154	0.995154	2.39666	0.995822
1WT6	195	1.26191	0.991117	2.10234	0.990985
1YZF	195	1.84868	0.996454	2.51743	0.991658
1HAR	196	1.6981	0.991203	2.43764	0.994275
1HU3	196	1.44053	0.995549	2.40699	0.995326
1Y7Q	196	1.44321	0.994969	2.49364	0.995462
1YUR	196	1.67585	0.996351	2.56659	0.992592
2A8F	196	1.68101	0.991474	2.40622	0.99502
2C08	196	1.39919	0.994214	2.11985	0.992471
2IAI	196	1.46366	0.992627	2.35685	0.995669
2OSA	196	1.74625	0.994506	2.47088	0.993842
2P52	196	1.83632	0.994346	2.48348	0.991773
2P58	196	1.47111	0.993846	2.46752	0.993361
2P92	196	1.79266	0.993937	2.46266	0.992112
2YT4	196	1.58735	0.990362	2.43536	0.994012
1R1T	197	1.60107	0.991956	2.42078	0.995358
2JEX	197	1.71692	0.991257	2.3498	0.995444
2PB7	197	1.81742	0.996055	2.49833	0.992496
2QBW	197	1.8959	0.996166	2.41055	0.994551
3BCH	197	1.84367	0.995408	2.51923	0.991895
1EXE	198	1.94892	0.990576	2.43733	0.99636
1J0W	198	1.83223	0.992473	2.34296	0.993521
1KZF	198	1.62052	0.995074	2.49301	0.992288
1L8R	198	1.51426	0.993028	2.36979	0.993428
1M9L	198	1.96824	0.991	2.44341	0.994625
1UPI	198	1.78267	0.99344	2.51044	0.992301
1VH6	198	1.7679	0.99651	2.41011	0.993121
1ZVN	198	1.94019	0.990967	2.49362	0.99251
2A4C	198	1.9079	0.993823	2.45617	0.99109
2FPN	198	1.4723	0.993323	2.10199	0.994699
2G7L	198	1.44103	0.992069	2.37203	0.995485
1IHJ	199	1.79724	0.994898	2.23291	0.996521
1S2B	199	1.94693	0.991904	2.5418	0.992107
1ZMS	199	1.63065	0.991135	2.45034	0.993983
2I6X	199	1.61516	0.995092	2.49252	0.99181
2JIK	199	1.78944	0.996015	2.37052	0.994563
2OI8	199	1.54191	0.996593	2.33944	0.995948
2P9R	199	1.85599	0.991743	2.46049	0.994064
1BAM	200	1.74048	0.993957	2.50697	0.992552
1BC9	200	1.58719	0.995692	2.43933	0.991555
1I39	200	1.72154	0.992605	2.47597	0.991887
1IAD	200	1.93399	0.995781	2.5137	0.993389
1IQQ	200	1.77373	0.995927	2.52052	0.992124
1NRV	200	1.8845	0.992816	2.40294	0.996828
1P6Z	200	1.41211	0.994306	2.40476	0.995173
2BH0	200	1.99716	0.992012	2.48958	0.992222
2J9W	200	1.65424	0.995079	2.44834	0.994154
2NLU	200	1.47157	0.991359	2.19972	0.996141
2RDK	200	2.05279	0.990937	2.4611	0.99284
2YW4	200	1.81944	0.995229	2.49687	0.991539
1KHX	201	1.61751	0.993283	2.47386	0.994202
1PJZ	201	1.77249	0.990617	2.5605	0.993668
1VAJ	201	1.96619	0.995926	2.47481	0.993917
2DG6	201	1.5156	0.996214	2.31705	0.994956
2FM9	201	1.64139	0.996309	2.4707	0.993434
2H3L	201	1.72669	0.991501	2.20899	0.995669
2HA1	201	1.59188	0.995896	2.40517	0.994079
2JZC	201	1.61817	0.996392	2.50794	0.994691
1CQK	202	1.83088	0.991432	2.51468	0.991712
1F39	202	1.90749	0.992624	2.43036	0.994249
1JNP	202	1.77467	0.993612	2.42878	0.995254
1R3B	202	1.26055	0.99556	2.50423	0.991175
1V77	202	1.79238	0.996907	2.53306	0.990367
1X03	202	1.46849	0.993814	2.14746	0.992213
2CL3	202	1.62197	0.992425	2.49063	0.992585
1QHL	203	1.75134	0.994392	2.52534	0.990205
2HE2	203	1.91328	0.996154	2.29809	0.994179
2P63	203	1.3715	0.995154	2.36547	0.991575
2VFY	203	1.8356	0.992823	2.47944	0.992325
3C8U	203	1.64851	0.995267	2.4881	0.990471
3BRV	204	1.4537	0.991177	2.24293	0.995055
1FE6	205	1.41071	0.991728	2.3141	0.996478
1K7K	205	1.8574	0.997122	2.42363	0.994773
1SE8	205	1.64029	0.99376	2.41388	0.994735
1XKR	205	1.6832	0.995427	2.48207	0.99319
2ENG	205	2.10453	0.99572	2.49863	0.991508
2HLY	205	1.58638	0.995926	2.53405	0.993078
2J73	205	1.97254	0.994481	2.44075	0.992926
1AN8	206	1.8161	0.994657	2.50479	0.992985
1GSM	206	1.79502	0.997087	2.28	0.995277
1MIX	206	1.60082	0.990857	2.38455	0.994285
1VI7	206	1.75216	0.994702	2.27717	0.992598
2FZ4	206	1.84037	0.993426	2.4986	0.994429
2OB9	206	1.4776	0.994181	2.41784	0.995255
1EIA	207	1.73461	0.995278	2.27378	0.995573
1L8F	207	2.13529	0.995192	2.5193	0.991784
1UMU	207	1.57938	0.991999	2.40408	0.993891
1UYL	207	1.8125	0.997002	2.47809	0.992036
2VGE	207	1.74778	0.992907	2.47151	0.993878
1AUN	208	1.95252	0.993588	2.52271	0.991693
1DIX	208	1.79157	0.994031	2.52828	0.992127
1F5X	208	1.61668	0.994757	2.57476	0.990654
1FB6	208	1.67108	0.990016	2.47677	0.991672
1FP5	208	1.79471	0.995557	2.40934	0.99168
1JCU	208	1.54742	0.993949	2.48064	0.994229
1XSV	208	1.49445	0.993928	2.35675	0.996803
2FA4	208	1.78887	0.992428	2.47545	0.992974
1BY1	209	1.44869	0.997254	2.44581	0.993332
1F2V	209	1.77579	0.993482	2.54427	0.992698
1MY7	209	1.75636	0.991975	2.42341	0.994549
1Z9M	209	1.82125	0.995261	2.44464	0.993705
1QWX	210	1.76641	0.994404	2.44498	0.991949
2OE3	210	1.67013	0.990141	2.44933	0.993711
2R57	210	1.84636	0.99617	2.4533	0.993745
1DZF	211	1.64262	0.99491	2.44723	0.993331
2IEM	211	1.71741	0.996445	2.55044	0.992307
2OGQ	211	1.77404	0.997756	2.49349	0.993817
1BI1	212	1.73299	0.993284	2.32551	0.9949
1BX9	212	1.74906	0.996863	2.5055	0.991998
1CJS	212	1.8205	0.995489	2.36619	0.993492
1DV7	212	1.85143	0.995071	2.49609	0.993053
1ES9	212	1.80076	0.994635	2.51677	0.991144
1I6A	212	1.72186	0.994145	2.45922	0.991551
1L0M	212	1.457	0.993002	2.54813	0.991505
1OJQ	212	1.81394	0.994107	2.4802	0.992291
1P2F	212	1.63748	0.994024	2.42657	0.995228
1XWM	212	1.66636	0.996192	2.43704	0.995203
1YHP	212	1.89186	0.995049	2.52896	0.990184
2EBE	212	1.63026	0.995597	2.49193	0.992837
2IUE	212	1.86225	0.998063	2.60942	0.992563
2JEO	212	1.67371	0.995453	2.48133	0.992132
2P04	212	1.78709	0.99394	2.43461	0.994176
1AH6	213	1.84552	0.995563	2.51033	0.993003
1IO2	213	1.8538	0.99647	2.46762	0.992803
1OYS	213	1.77103	0.995219	2.53201	0.991166
1Q3P	213	1.7662	0.99355	2.39535	0.993337
1QVA	213	1.90188	0.994811	2.53311	0.990071
2FBQ	213	1.4941	0.994231	2.40525	0.995292
2NVM	213	1.31878	0.99062	2.47977	0.995249
1QRJ	214	1.56114	0.998041	2.33172	0.9923
1ROW	214	1.97398	0.990978	2.29943	0.995595
1RZ2	214	1.72066	0.996535	2.52768	0.992824
1T6T	214	1.56585	0.994516	2.4391	0.992422
2D4X	214	1.68903	0.99314	2.41491	0.995382
2P3W	214	1.60082	0.993319	2.42488	0.994717
2ZG2	214	1.7919	0.997296	2.30681	0.993719
1G7O	215	1.71734	0.995821	2.50817	0.997508
1QB2	215	1.6976	0.994469	2.37996	0.994995
1URU	215	1.39678	0.994689	2.08555	0.991074
2GUK	215	1.4658	0.99198	2.42	0.994722
2NYV	215	1.87377	0.997749	2.51942	0.990073
2O8P	215	1.57982	0.994706	2.42164	0.995667
2QCQ	215	1.72919	0.994049	2.43345	0.994001
2YY9	215	1.71309	0.995312	2.45831	0.995098
3BQO	215	1.5117	0.996604	2.50905	0.993698
1BHD	216	1.45126	0.990527	2.10734	0.995027
1HUL	216	1.61798	0.992549	2.43617	0.994187
1WTL	216	2.03097	0.990578	2.47942	0.994311
2A6B	216	1.67695	0.996804	2.52057	0.990792
2D2A	216	1.64763	0.994352	2.386	0.995606
2H7W	216	1.92884	0.99208	2.42954	0.993142
2PD2	216	1.7996	0.995828	2.3555	0.996165
2PHC	216	1.78266	0.99314	2.37656	0.995147
3BPP	216	1.78412	0.990584	2.52019	0.993193
1GPP	217	1.68787	0.993111	2.42996	0.994527
1IEZ	217	1.82051	0.996091	2.6131	0.990263
1V8E	217	1.80068	0.995952	2.51353	0.993326
1VF6	217	1.40624	0.994793	2.13749	0.996646
1Y71	217	1.78891	0.995311	2.38974	0.995382
2D2S	217	1.39963	0.993499	2.31129	0.994603
2GPQ	217	1.50146	0.99355	2.55553	0.991745
2I27	217	1.97864	0.995792	2.43003	0.993822
2Q20	217	1.95036	0.993131	2.47336	0.993048
1BWW	218	1.9387	0.99398	2.47419	0.992928
1GOU	218	1.83699	0.990924	2.38514	0.994458
1GTA	218	1.63801	0.996544	2.53241	0.990148
1T15	218	1.94303	0.997253	2.51311	0.992849
2GAU	218	1.69044	0.992319	2.42689	0.993842
2PEQ	218	1.52792	0.995737	2.43082	0.995061
2Q45	218	1.63103	0.995062	2.51935	0.991137
1TFF	219	1.69869	0.996604	2.53036	0.991677
1TK1	219	1.72045	0.998542	2.4589	0.994605
2HZF	219	1.59671	0.993697	2.38947	0.993714
2O2T	219	1.62124	0.990936	2.35521	0.99458
1AC6	220	2.00745	0.995803	2.45333	0.994467
1H99	220	1.54845	0.995005	2.27327	0.997747
1MW7	220	1.74722	0.990051	2.40874	0.993526
1OIS	220	1.70422	0.993599	2.39851	0.99001
1VC1	220	1.81586	0.990809	2.47976	0.993519
2FSD	220	1.98747	0.991541	2.49881	0.990898
2PRX	220	2.03046	0.993999	2.48313	0.992979
2Q4P	220	1.61327	0.990254	2.52549	0.994333
1CD0	221	2.07816	0.992601	2.48694	0.993801
1IIW	221	1.7715	0.993599	2.48899	0.992561
1RC9	221	1.94796	0.994214	2.51377	0.994265
1SPP	221	2.06341	0.996695	2.49844	0.992773
2CI9	221	1.59463	0.996394	2.32673	0.997085
2GU9	221	2.03832	0.99379	2.53872	0.992693
2HQ1	221	1.81377	0.994451	2.50157	0.991339
2I9I	221	1.68612	0.996422	2.36015	0.996796
2NNU	221	1.60012	0.996325	2.36503	0.994601
1BOL	222	1.83958	0.997191	2.49921	0.992604
1DKZ	222	1.79012	0.99738	2.41148	0.993396
1OA4	222	2.08427	0.997095	2.56826	0.992099
1RJJ	222	1.72292	0.992185	2.50833	0.99399
1TJ6	222	1.77372	0.994928	2.41815	0.993133
2A6Z	222	2.02373	0.99784	2.55163	0.992136
2AHN	222	1.86992	0.992875	2.53058	0.992157
2CD0	222	2.04533	0.993374	2.48997	0.994008
2F51	222	1.65879	0.993832	2.37928	0.994674
2I3E	222	1.67718	0.99768	2.59126	0.990263
2QST	222	1.87627	0.996103	2.49379	0.993785
2RFA	222	1.73553	0.996206	2.47845	0.993843
2Z8P	222	1.76189	0.996511	2.52199	0.992072
1AKZ	223	1.80991	0.993767	2.52904	0.990222
1GVL	223	1.81764	0.992451	2.56786	0.99051
1GY0	223	1.88738	0.996931	2.5164	0.991051
1KS5	223	1.973	0.997124	2.54157	0.991423
1UOH	223	1.97459	0.996764	2.42136	0.99439
1X42	223	1.76973	0.995712	2.49266	0.990874
3B5O	223	1.61137	0.997313	2.43336	0.99256
1B8M	224	1.746	0.992405	2.41313	0.994543
1EP7	224	1.819	0.996088	2.39045	0.993745
1PVT	224	1.77826	0.994568	2.53642	0.991296
1TJE	224	1.76343	0.99023	2.49685	0.993986
1XW8	224	1.7316	0.997352	2.50013	0.992137
2D57	224	1.83921	0.993639	2.5063	0.993541
2E3S	224	1.63181	0.995815	2.49859	0.993125
2I7R	224	1.83204	0.99346	2.4833	0.992247
2JO7	224	1.5231	0.997967	2.47585	0.993846
3C0T	224	1.79906	0.996209	2.47069	0.994696
1FBN	225	1.90572	0.997825	2.50437	0.991231
1H6I	225	1.69001	0.993074	2.49097	0.993631
1T95	225	1.74939	0.992113	2.23644	0.996694
1YLN	225	1.86377	0.993188	2.19144	0.993749
2PEO	225	1.39203	0.994125	2.39506	0.995496
4EUG	225	1.74623	0.9948	2.54303	0.990724
1DYN	226	1.76031	0.991067	2.51397	0.99268
1EEQ	226	1.9646	0.993817	2.48641	0.993311
1HEK	226	1.70751	0.996367	2.45062	0.993876
1VES	226	1.87071	0.991472	2.30241	0.996878
1YJE	226	1.68244	0.995725	2.50552	0.993435
2D7T	226	2.03289	0.994228	2.4926	0.992991
2R2C	226	1.92569	0.995894	2.44522	0.990505
2ZFY	226	1.7453	0.995274	2.53843	0.992918
1CBY	227	1.64136	0.995585	2.4948	0.991387
1FGV	227	2.02587	0.99465	2.48621	0.992635
1G8A	227	1.80772	0.995381	2.52385	0.991681
1IGQ	227	2.0542	0.995369	2.41869	0.993514
1SI5	227	1.87638	0.995784	2.55957	0.991201
1ZP2	227	1.47532	0.993284	2.46643	0.994591
2DTC	227	1.88901	0.994642	2.49654	0.99219
2J23	227	1.65132	0.995941	2.51351	0.990393
1B88	228	1.99952	0.995522	2.48164	0.992955
1DQL	228	2.03938	0.995415	2.49293	0.992915
1IPI	228	1.68502	0.996459	2.49671	0.992158
1K1B	228	1.81358	0.993939	2.40286	0.994327
1U2C	228	1.77228	0.997181	2.43855	0.993617
2AHE	228	1.67161	0.998419	2.4933	0.993589
2K18	228	1.51612	0.995669	2.44499	0.993466
2NYS	228	1.67108	0.996717	2.36623	0.995427
2RSP	228	1.9883	0.996164	2.44846	0.994896
2YZ1	228	1.85553	0.995095	2.4976	0.991246
8PCH	228	2.00741	0.990171	2.57609	0.991746
1BU2	229	1.71392	0.994425	2.49159	0.993185
1GL2	229	1.65156	0.99433	2.27474	0.995353
1NQN	229	2.02617	0.995555	2.57081	0.991951
1YOZ	229	1.6016	0.993979	2.48275	0.99519
1YZZ	229	1.88723	0.990594	2.45859	0.993054
2ASU	229	1.95332	0.996641	2.57321	0.990994
2RK9	229	1.79303	0.995253	2.4917	0.991358
1H4Y	230	1.60825	0.991434	2.27832	0.995299
1OAQ	230	2.03529	0.995066	2.52522	0.992728
1P9Q	230	1.74675	0.992153	2.24064	0.996244
1XAO	230	1.71586	0.993385	2.37753	0.994258
2OKU	230	1.51441	0.995897	2.47163	0.993882
2Q4Q	230	1.83684	0.995187	2.38897	0.994368
1DOW	231	1.71478	0.996471	2.25884	0.994433
1DSF	231	2.05612	0.99531	2.50844	0.992371
1HY5	231	1.79343	0.994661	2.39756	0.995436
1MQK	231	1.96192	0.995844	2.48938	0.993175
1Q7S	231	1.90793	0.994702	2.52668	0.991428
2BF8	231	1.72384	0.99238	2.30909	0.995726
2BSH	231	1.56518	0.994137	2.51057	0.992966
2PET	231	1.91685	0.995737	2.24269	0.993384
2PKX	231	1.72403	0.993199	2.47298	0.990753
1HYQ	232	1.8913	0.996723	2.51445	0.990413
1NXH	232	1.4105	0.995803	2.44522	0.995651
1RSO	232	1.7336	0.993717	2.4314	0.993781
1SKV	232	1.52458	0.992386	2.44042	0.994956
1TVD	232	1.83213	0.993511	2.48893	0.994475
1WWP	232	1.55236	0.994118	2.46312	0.995233
2QJZ	232	1.65715	0.995977	2.38579	0.996735
1EO6	233	1.76219	0.995665	2.45648	0.994637
1LRV	233	1.93121	0.995219	2.23388	0.992537
1Y6I	233	1.70245	0.995884	2.51342	0.994996
2P0Y	233	1.61217	0.994666	2.49652	0.990783
1JYA	234	1.604	0.99232	2.47448	0.993275
1O9D	234	1.64996	0.995796	2.48631	0.991292
1TLU	234	2.0601	0.996759	2.54141	0.993421
1Z3X	234	1.52229	0.994293	2.48253	0.99551
2EYI	234	1.69345	0.996839	2.49768	0.993905
2G5X	234	1.9133	0.997954	2.52492	0.990944
2GPO	234	1.7153	0.996512	2.52873	0.992308
2IOJ	234	1.90973	0.996261	2.38485	0.992591
2NN2	234	1.75937	0.996135	2.45073	0.993871
1I8K	235	2.08541	0.997152	2.51168	0.992721
1WR2	235	1.83797	0.995204	2.44333	0.993935
1Y5H	235	1.83408	0.995414	2.39351	0.99415
1YF5	235	1.68844	0.995325	2.49116	0.9936
2BR9	235	1.65635	0.994392	2.47434	0.994364
1U00	236	1.56184	0.991534	2.3748	0.994576
2BJV	236	1.74131	0.996342	2.40738	0.992412
2DM9	236	1.74459	0.99422	2.27249	0.996279
2F9H	236	2.0124	0.993258	2.48009	0.993431
2Q3Q	236	1.65599	0.992204	2.37958	0.995008
2QK2	236	1.73694	0.997101	2.4366	0.995876
1SPX	237	1.80116	0.997115	2.53325	0.990346
2HOQ	237	1.64381	0.992364	2.45662	0.993371
2R5G	237	1.70831	0.99691	2.51279	0.993498
1B2P	238	1.99739	0.993709	2.49498	0.992177
1BEC	238	1.76074	0.991252	2.39521	0.995473
1H3O	238	1.62348	0.995225	2.40106	0.994204
2GZR	238	1.73054	0.995254	2.55804	0.990382
2J4T	238	1.90943	0.993454	2.41626	0.99512
2LAO	238	1.77673	0.994998	2.45577	0.993025
2QQ5	238	1.84874	0.992793	2.51981	0.990041
3C4B	238	1.54272	0.993924	2.3174	0.996506
3SEB	238	1.83282	0.995688	2.51905	0.992157
1OHQ	239	1.91835	0.992632	2.50288	0.992284
1X1E	239	1.87973	0.996142	2.52419	0.990038
2PYT	239	1.77711	0.996765	2.50609	0.991033
2PZ4	239	1.7987	0.991363	2.3277	0.995994
2Q34	239	1.76821	0.996721	2.52541	0.991752
3B8K	239	1.61916	0.992276	2.45737	0.994394
1D9C	240	1.59993	0.993088	2.51622	0.994017
1MZA	240	1.83391	0.997357	2.56956	0.991247
1NRI	240	1.75813	0.993431	2.43326	0.993671
1RNF	240	1.93356	0.992279	2.47852	0.992363
1VET	240	1.74953	0.997111	2.51724	0.993496
2CY9	240	1.72756	0.992119	2.43624	0.995252
2QK1	240	1.59759	0.99545	2.44228	0.995617
2VAN	240	1.74717	0.993903	2.47113	0.994556
1LFP	241	1.69553	0.993633	2.45421	0.990102
1UAJ	241	1.5763	0.99066	2.33922	0.995925
1YNM	241	1.76057	0.993626	2.4371	0.995015
2EF7	241	1.75941	0.997004	2.38015	0.99308
2GMF	241	1.64834	0.995015	2.38291	0.995319
2IZ2	241	1.52285	0.994608	2.49537	0.991828
1PRZ	242	1.68331	0.995193	2.45499	0.994997
1REG	242	1.71816	0.99251	2.37857	0.995367
2AUD	242	1.49927	0.995899	2.47666	0.9934
2PIH	242	1.68505	0.995825	2.23705	0.995337
2Q00	242	1.58295	0.991939	2.44971	0.992633
2QSJ	242	1.63763	0.993143	2.44241	0.993703
3INK	242	1.68963	0.991292	2.43733	0.995511
1DPB	243	1.59818	0.992191	2.47887	0.993342
1XHE	243	1.75657	0.995028	2.48748	0.992701
2BAA	243	1.91846	0.994525	2.52462	0.992756
2IPA	243	1.84018	0.993739	2.46738	0.992591
2O5H	243	1.59165	0.996834	2.51695	0.991586
1IGM	244	1.94606	0.996924	2.49497	0.993868
1IJY	244	1.76849	0.992946	2.42705	0.99402
1RWZ	244	1.95954	0.995477	2.4588	0.995188
1Y76	244	1.45901	0.994767	2.55283	0.992476
2AD1	244	1.60114	0.994417	2.53183	0.99215
2DST	244	1.76934	0.993582	2.46293	0.992845
2FNP	244	1.56525	0.991932	2.41898	0.994712
2OQD	244	1.98024	0.993724	2.47151	0.995364
2QV0	244	1.66199	0.993443	2.45646	0.992311
2Z5E	244	1.76241	0.993954	2.50973	0.991767
1JWI	245	1.9003	0.996116	2.39584	0.99532
1YUB	245	1.52984	0.992157	2.52023	0.991892
1AHC	246	1.86413	0.99585	2.52966	0.991643
1BDY	246	1.67891	0.992071	2.4847	0.9938
1MN4	246	1.81508	0.992654	2.48525	0.993215
1MOM	246	1.87451	0.996744	2.52771	0.991619
1NRF	246	1.7196	0.994995	2.54691	0.991132
1OGL	246	1.62412	0.996467	2.47855	0.994744
1QTF	246	1.91263	0.996254	2.57552	0.992026
1SC4	246	1.70689	0.99647	2.52819	0.992188
1VAP	246	1.78738	0.994487	2.25079	0.995133
1XTZ	246	1.96848	0.995022	2.51886	0.992024
2EHP	246	1.96104	0.994928	2.52645	0.991954
2OYB	246	1.8731	0.992727	2.28245	0.996988
2P8R	246	1.86592	0.996767	2.56328	0.991473
2ZAY	246	1.72742	0.996247	2.46106	0.993917
3LYN	246	1.55854	0.994295	2.44238	0.992843
1AOA	247	1.61498	0.994182	2.44147	0.995011
1HRH	247	1.86465	0.991717	2.42099	0.99362
1O9G	247	1.93136	0.998189	2.51811	0.991835
2DFA	247	1.97803	0.997124	2.52652	0.991874
1B6V	248	1.92482	0.993434	2.33328	0.99332
1GY6	248	1.65939	0.990638	2.56134	0.992289
1LLN	248	1.94583	0.997246	2.52623	0.991855
1WUC	248	1.8991	0.996193	2.53609	0.991069
1YR6	248	1.59149	0.993771	2.5179	0.992653
2F31	248	1.61608	0.996599	2.50762	0.993308
2JWN	248	1.51135	0.991857	2.62519	0.9908
3BS4	248	1.78941	0.996385	2.54713	0.992468
3CAD	248	1.6143	0.995007	2.35603	0.995237
1O0X	249	1.98756	0.992754	2.52822	0.993234
1T6L	249	1.97829	0.997405	2.45253	0.995136
1V6T	249	1.93134	0.995112	2.53226	0.992761
2ILR	249	1.70709	0.997283	2.42029	0.995529
2JBX	249	1.71699	0.991744	2.48273	0.992512
2OG4	249	1.73864	0.996535	2.55548	0.990833
1P4X	250	1.62086	0.992817	2.44517	0.995947
1SEF	250	1.9172	0.995613	2.5505	0.992862
1YPR	250	1.95697	0.993035	2.07336	0.994331
1ZTD	250	1.83408	0.995032	2.50658	0.993691
2FBO	250	1.96692	0.995099	2.53598	0.991849
2Q8O	250	1.88316	0.995403	2.55646	0.991394
2RKX	250	1.9314	0.996393	2.51618	0.992006
1MML	251	1.69746	0.995752	2.4246	0.994815
1MUF	251	1.74609	0.995864	2.45947	0.994017
1XNH	251	1.58817	0.996311	2.4942	0.990862
2IPR	251	1.70591	0.99539	2.41359	0.994878
2RBB	251	1.98742	0.991569	2.53533	0.991428
2YQY	251	1.53042	0.992927	2.42772	0.993635
1F2X	252	2.13897	0.997143	2.45835	0.99424
1GQN	252	1.89023	0.996832	2.51422	0.992252
1PPE	252	1.95757	0.99463	2.58592	0.990801
1RI5	252	1.70135	0.996282	2.51833	0.992403
1ULK	252	1.99695	0.991233	2.46181	0.993092
1URQ	252	1.75946	0.99431	2.25297	0.99327
1VIN	252	1.71896	0.995452	2.53673	0.991355
2AE1	252	1.85687	0.993746	2.5363	0.990116
2EGJ	252	1.67458	0.99343	2.4999	0.993537
2G30	252	1.80503	0.995704	2.43995	0.9945
2PFB	252	1.67209	0.993864	2.47594	0.994771
2VKT	252	1.79318	0.993778	2.57337	0.991289
1R3D	253	1.83008	0.99827	2.54564	0.99251
1XQO	253	1.88747	0.998128	2.52018	0.992471
1YS9	253	1.83674	0.996892	2.51853	0.991597
2F1N	253	1.8382	0.994958	2.57815	0.99
2HZ6	253	1.75926	0.995838	2.4857	0.992599
3CU5	253	1.66039	0.994097	2.41581	0.995485
1OZ7	254	1.97104	0.996187	2.37796	0.994887
1PV5	254	1.80666	0.993249	2.54	0.992169
1X25	254	1.87862	0.996916	2.24809	0.996139
2AYX	254	1.65673	0.996708	2.4817	0.993349
2EO0	254	1.63136	0.996103	2.36144	0.990144
2FP3	254	1.81572	0.996841	2.54344	0.991513
2QDJ	254	1.50304	0.995035	2.41253	0.99621
2Z0U	254	1.90828	0.997202	2.37698	0.994256
1RL0	255	1.79071	0.996573	2.5261	0.991813
1WXF	255	1.63035	0.993815	2.46744	0.991967
1ZBM	255	1.72557	0.994965	2.52257	0.990194
2BCF	255	1.83216	0.994723	2.52848	0.991733
2I8B	255	1.56441	0.997022	2.41995	0.992944
2PBP	255	1.81874	0.993688	2.49638	0.99213
1A98	256	1.71689	0.997189	2.53951	0.99014
1FA8	256	1.75706	0.990241	2.51465	0.993887
1KCM	256	1.55366	0.994495	2.41774	0.995025
1MYL	256	1.35796	0.990575	2.32614	0.995409
1SB2	256	1.87004	0.996467	2.3659	0.99593
2BPD	256	1.99613	0.993166	2.45253	0.993952
2E0J	256	1.89657	0.994712	2.51276	0.992707
2H6D	256	1.69129	0.994857	2.46503	0.992289
2HEL	256	1.85214	0.994614	2.49829	0.993319
2NWU	256	1.8185	0.993812	2.24513	0.996634
2OHW	256	1.86687	0.996624	2.43956	0.990589
2YVT	256	1.74068	0.99503	2.58678	0.991301
3C8I	256	1.72793	0.990983	2.43265	0.994414
2P0L	257	1.8346	0.993157	2.513	0.991428
2P5I	257	1.79799	0.995546	2.50677	0.991789
1C77	258	1.63595	0.994354	2.39423	0.995
1DJA	258	1.89085	0.996495	2.55301	0.990818
1F9R	258	1.90065	0.996631	2.49008	0.99209
1HLC	258	1.93938	0.992138	2.40439	0.995343
1I3V	258	1.92225	0.993217	2.44553	0.992096
1IFT	258	1.78463	0.996301	2.53573	0.991463
1IPA	258	1.77906	0.995357	2.38976	0.996137
1J1I	258	1.86974	0.99595	2.57177	0.990801
1KTJ	258	2.0481	0.995914	2.42868	0.993448
1PLR	258	1.91272	0.994216	2.48317	0.994641
1PSU	258	1.83422	0.995703	2.51812	0.991238
2CBE	258	1.97045	0.997634	2.55087	0.991837
2F4E	258	1.87328	0.996161	2.43809	0.995319
2FDQ	258	1.77045	0.991458	2.39746	0.995728
2H0A	258	1.87207	0.992101	2.44163	0.995162
2RK0	258	1.84737	0.993163	2.50338	0.99196
3C9G	258	1.80843	0.995496	2.35396	0.993807
2A9U	259	1.58334	0.994643	2.38184	0.994891
2B49	259	1.79457	0.993905	2.55893	0.991526
2IEL	259	1.80592	0.995215	2.47683	0.992364
2Z5B	259	1.71048	0.99737	2.52997	0.993915
3CG6	259	1.76332	0.995324	2.42791	0.995222
1C3A	260	1.90381	0.997103	2.40519	0.995843
1E6F	260	2.00008	0.992372	2.46713	0.992934
1EG3	260	1.69771	0.995937	2.52968	0.992899
1ES6	260	1.91857	0.995294	2.51572	0.99206
1GHL	260	1.81695	0.995273	2.20318	0.994006
1J7I	260	1.69064	0.997045	2.54273	0.991191
1NF1	260	1.49524	0.996158	2.42297	0.995387
1ZCU	260	1.75725	0.996924	2.54594	0.991185
2E3C	260	1.68959	0.993695	2.48656	0.994598
2F5G	260	1.63983	0.99611	2.46217	0.995312
2OV1	260	1.77249	0.997787	2.50595	0.993946
2Q4U	260	1.56642	0.99439	2.4395	0.991948
1APA	261	1.87364	0.99446	2.52014	0.991484
1ZBP	261	1.72115	0.993466	2.49807	0.991648
2B6P	261	1.76608	0.992947	2.50482	0.994393
2FHQ	261	1.64615	0.992423	2.5201	0.990824
1F2L	262	1.76638	0.993215	2.42259	0.99386
1GCP	262	1.93914	0.992407	2.47445	0.995427
1UXZ	262	1.98134	0.99381	2.4685	0.992577
2CC1	262	1.85406	0.992324	2.57748	0.990913
2EXE	262	1.71952	0.998697	2.55328	0.99285
1AJM	263	1.8059	0.99679	2.50491	0.992718
1ARB	263	2.16601	0.997271	2.5903	0.99091
1HF8	263	1.61382	0.996643	2.48528	0.995078
1KYH	263	1.97524	0.996802	2.53524	0.991327
1XEU	263	2.08878	0.994381	2.3736	0.997248
2IJQ	263	1.70073	0.992065	2.39876	0.994582
1EDY	264	2.01582	0.995854	2.28819	0.995063
1QAH	264	1.76582	0.993963	2.40475	0.993791
1U7B	264	2.01314	0.99744	2.473	0.99527
2BV1	264	1.73628	0.991278	2.41571	0.996202
2EJ8	264	1.712	0.990744	2.48603	0.99383
2F9S	264	1.84442	0.993503	2.35089	0.994941
2OUC	264	1.60027	0.99467	2.32071	0.996035
2PR9	264	1.8198	0.991721	2.40186	0.994981
3BOQ	264	1.6938	0.995724	2.4376	0.993381
1BAR	265	2.06855	0.992391	2.48391	0.994963
1BUE	265	1.92008	0.994899	2.57906	0.991723
1EDT	265	2.08812	0.997069	2.53548	0.993095
2C6J	265	1.54937	0.99557	2.47488	0.995683
2GDN	265	1.87173	0.992775	2.5636	0.991668
3TGL	265	1.7955	0.99442	2.58492	0.992184
1DTJ	266	1.85641	0.990861	2.48866	0.99074
1F3R	266	1.82334	0.994326	2.58252	0.990087
1FTP	266	1.88347	0.992467	2.39554	0.990978
1OPA	266	1.89308	0.995056	2.42542	0.995015
1P9A	266	1.96297	0.994851	2.46479	0.99561
1XBA	266	1.81588	0.997318	2.515	0.991574
1YPU	266	1.92929	0.995756	2.4422	0.994579
2OF3	266	1.67516	0.995941	2.46077	0.994986
2Q07	266	1.77082	0.992834	2.45249	0.993191
2QV8	266	1.76496	0.997267	2.46668	0.994121
1RL2	267	1.94558	0.996392	2.32857	0.996044
1ZHG	267	1.76491	0.997345	2.55121	0.991491
2JJ6	267	1.94417	0.995193	2.41539	0.994184
2YY3	267	1.7991	0.992754	2.2989	0.994687
3C2E	267	1.79285	0.996339	2.40672	0.996037
1GAN	268	1.97739	0.995926	2.4321	0.993943
1GGL	268	1.88744	0.993754	2.40319	0.991802
1UEK	268	1.86553	0.99315	2.53055	0.990556
2BXX	268	1.68952	0.992325	2.46424	0.992483
2YV1	268	2.03294	0.99331	2.51815	0.99157
1G6G	269	1.67319	0.993809	2.43352	0.995137
1TIB	269	1.89451	0.996158	2.58103	0.99133
2CO3	269	2.01515	0.995296	2.42746	0.991352
2H2R	269	1.84212	0.991226	2.34578	0.995717
2YV2	269	2.05269	0.995787	2.51584	0.992205
1BKZ	270	1.9715	0.994582	2.47985	0.994033
1ILG	270	1.68209	0.994702	2.51111	0.993704
1O0I	270	2.01536	0.994002	2.21833	0.991419
1OI7	270	2.07663	0.995679	2.51563	0.991756
1TVX	270	2.03042	0.993748	2.49425	0.991
2BJO	270	1.86259	0.990542	2.5611	0.993122
2DUK	270	1.74206	0.994508	2.34864	0.995536
2H7O	270	1.46576	0.995667	2.28319	0.994805
2PHZ	270	1.72776	0.99502	2.48644	0.993367
1A0P	271	1.75343	0.993143	2.5003	0.99257
1GZK	271	1.71274	0.996394	2.49166	0.992129
1HNK	271	1.91573	0.994381	2.55048	0.992373
1TX9	271	1.81784	0.991836	2.51532	0.99323
1VHI	271	1.88233	0.996132	2.54515	0.993009
2EGU	271	1.70433	0.996206	2.43434	0.992237
2GEX	271	1.69422	0.994969	2.50975	0.992687
2QOL	271	1.87622	0.997149	2.48711	0.99399
2RGY	271	1.88351	0.996763	2.4717	0.994486
1AN7	272	1.56681	0.992525	2.46376	0.99491
1CBI	272	1.93222	0.995812	2.39056	0.995136
1I60	272	1.84373	0.997285	2.52873	0.992029
1R6F	272	1.54622	0.995397	2.29036	0.99691
1W28	272	1.76474	0.99764	2.53751	0.993682
1X8F	272	1.7457	0.995434	2.55205	0.99291
2DYL	272	1.89541	0.997408	2.48425	0.993797
2P23	272	1.69567	0.994342	2.37703	0.99503
2PGY	272	1.7333	0.995791	2.56693	0.990406
2VFB	272	1.8987	0.995117	2.55415	0.992246
1L8K	273	1.79613	0.996825	2.56073	0.992669
1VSB	273	2.17083	0.99596	2.55285	0.990235
2CN1	273	1.76576	0.996624	2.54433	0.992273
2HVM	273	1.96247	0.998137	2.55722	0.993207
2NPS	273	1.66277	0.997192	2.20756	0.990221
1A8Q	274	1.93179	0.996172	2.59022	0.990201
1BRB	274	2.06335	0.996281	2.58708	0.991807
1XCA	274	1.90022	0.990142	2.40143	0.99592
2CI3	274	1.89127	0.995248	2.54613	0.991126
2CIT	274	1.94134	0.996622	2.56662	0.9922
2IB0	274	1.6473	0.995598	2.43716	0.995961
2IJR	274	1.73914	0.995964	2.42385	0.994352
2PLC	274	1.93927	0.997032	2.56511	0.991859
1VR2	275	1.74133	0.996322	2.48687	0.992939
2J67	275	1.42368	0.995298	2.46578	0.995457
2UYO	275	1.77132	0.994666	2.53163	0.990582
1IZZ	276	1.92429	0.992873	2.582	0.992298
1KMT	276	1.78748	0.995961	2.41495	0.991696
1KXU	276	1.63645	0.996219	2.51638	0.993321
1QQF	276	1.95837	0.994244	2.54852	0.992998
1VH5	276	2.06579	0.996783	2.56304	0.991425
1VH9	276	1.85385	0.99342	2.45268	0.994776
2I3U	276	1.74256	0.997215	2.5695	0.992788
2Q4F	276	1.65822	0.993411	2.51451	0.991224
2R19	276	1.89904	0.992959	2.39324	0.995892
2Z62	276	1.94314	0.992127	2.44727	0.99573
3CNW	276	1.8552	0.993117	2.47256	0.994601
1K0F	277	1.84434	0.996235	2.55423	0.992559
1XQZ	277	1.80687	0.9951	2.51124	0.993196
1ZBS	277	1.70509	0.992497	2.50366	0.990417
2GEC	277	1.82579	0.996165	2.53553	0.990324
2R0Y	277	1.55265	0.996416	2.47937	0.992265
1JY2	278	1.48857	0.990342	2.50289	0.99133
1R3F	278	1.90492	0.996395	2.40014	0.995807
1YLM	278	1.59853	0.996054	2.48447	0.994602
2FJY	278	1.70335	0.996738	2.34752	0.994058
2HQB	278	1.86272	0.996443	2.48622	0.990706
1A06	279	1.76144	0.995948	2.48104	0.993232
1F46	279	1.851	0.992186	2.45025	0.995533
1MZG	279	1.60609	0.994869	2.37234	0.99652
2AZL	279	1.59751	0.993848	2.4731	0.994514
2OC3	279	1.81948	0.996066	2.56866	0.991214
2Z2U	279	1.80471	0.998096	2.52959	0.991416
1I1G	280	1.45045	0.991302	2.16117	0.993157
1JKS	280	1.83801	0.997558	2.51132	0.992099
1OEM	280	1.82601	0.994929	2.5864	0.990572
1SJ5	280	1.73107	0.99727	2.45349	0.995307
1Y9W	280	1.6792	0.994032	2.47977	0.992918
2A6M	280	1.56373	0.991387	2.45428	0.993685
2BOG	280	1.96091	0.997039	2.55265	0.99189
2GNX	280	1.48926	0.994145	2.46506	0.993067
2HSN	280	1.47395	0.993179	2.37225	0.995348
2JQY	280	1.56466	0.995859	2.34709	0.994402
2P1A	280	1.72966	0.993846	2.49645	0.995289
2RKO	280	1.74574	0.99689	2.42044	0.993789
2IQT	281	1.77964	0.996681	2.53572	0.991634
1F00	282	2.03735	0.995512	2.14316	0.990072
1Q03	282	1.95825	0.990348	2.45977	0.995331
1SR8	282	1.91684	0.993484	2.46972	0.99276
2EF4	282	2.07732	0.996462	2.56311	0.991636
2Q0Z	282	1.72246	0.99635	2.48783	0.992658
2Q19	282	1.8613	0.995889	2.56589	0.991861
2Q2B	282	2.02337	0.993826	2.47145	0.993113
2VT8	282	1.69611	0.993108	2.4102	0.995623
2Z1P	282	1.94547	0.993339	2.3844	0.99513
1CFR	283	1.67093	0.996105	2.51582	0.993292
1CNV	283	1.89771	0.995728	2.56029	0.992638
1M4R	283	1.84075	0.990641	2.53693	0.991589
2EAL	283	2.13296	0.992832	2.47784	0.990403
2H8O	283	1.80849	0.993904	2.51648	0.993645
2HE7	283	1.74107	0.992976	2.48028	0.994017
1IK6	284	1.90975	0.997533	2.5222	0.993212
1JAT	284	1.67842	0.996685	2.39271	0.996576
1LTU	284	1.76512	0.996453	2.58481	0.992776
1Y2T	284	1.91623	0.990425	2.56596	0.992669
1YQ5	284	2.06552	0.993857	2.37436	0.995237
2CWC	284	1.91493	0.995574	2.57742	0.991184
2ZCO	284	1.77675	0.995955	2.52235	0.993425
3BH0	284	1.7088	0.996039	2.54934	0.993086
1K3E	285	1.57912	0.992956	2.3869	0.991959
1PEK	285	2.23032	0.998352	2.60174	0.990851
1XI0	285	1.9897	0.99502	2.54476	0.9928
1YJL	285	1.93244	0.997348	2.50769	0.993605
2FFS	285	1.64954	0.992469	2.47148	0.992295
1AWI	286	1.70595	0.991327	2.38719	0.995811
1G1K	286	2.196	0.997565	2.51096	0.993406
1LJ9	286	1.62021	0.991136	2.52478	0.991838
1O9Y	286	1.8304	0.995225	2.37447	0.994403
1TD6	286	1.71483	0.995878	2.48817	0.991219
2I46	286	1.75816	0.996721	2.49737	0.993064
2OPW	286	1.83603	0.996163	2.53655	0.9935
1FLE	287	2.04207	0.9963	2.59674	0.990937
1MHQ	287	1.70569	0.996452	2.51337	0.994393
1R1W	287	1.84843	0.996804	2.50938	0.993206
1R53	287	1.83977	0.995157	2.53751	0.993261
2B0L	287	1.46466	0.991554	2.26286	0.995994
2NCK	287	1.76502	0.990659	2.53814	0.992076
2PSB	287	1.82581	0.997142	2.55724	0.991721
1F2T	288	1.87349	0.993591	2.49171	0.994932
1FG4	288	1.91497	0.995488	2.47889	0.996006
1KWB	288	1.98443	0.994797	2.55732	0.990293
2B4W	288	1.96309	0.997218	2.58652	0.990782
2BKR	288	1.83993	0.998048	2.5676	0.99035
2H2W	288	1.76367	0.996801	2.55394	0.991867
1H6S	289	1.94381	0.993322	2.43609	0.993222
1ILR	289	1.90107	0.992087	2.43139	0.994495
1J7D	289	1.72051	0.994374	2.41333	0.995175
1NAR	289	1.69993	0.991785	2.55376	0.992368
1Y6J	289	1.83841	0.997383	2.55278	0.992865
1YE5	289	1.57395	0.990723	2.49984	0.992648
1AOH	290	2.08156	0.9962	2.48234	0.992
1N12	290	2.0197	0.996876	2.39096	0.994265
1NH1	290	1.80819	0.99495	2.54339	0.992007
1BN6	291	1.85632	0.996592	2.59107	0.991721
1H6T	291	1.99592	0.994214	2.37584	0.996435
1KS9	291	1.88028	0.995045	2.4941	0.99026
1YRW	291	1.91133	0.991888	2.46389	0.993396
1ZKR	291	1.73929	0.993022	2.45741	0.995107
1BIA	292	1.818	0.997391	2.49121	0.993044
1GCU	292	1.75989	0.995031	2.51424	0.994326
1I7K	292	1.5818	0.99354	2.36862	0.996027
1KU9	292	1.62429	0.990651	2.42572	0.993993
1LKF	292	2.0294	0.996344	2.48842	0.995048
1RHS	292	1.7883	0.996049	2.56215	0.992659
1U2K	292	1.81509	0.996646	2.56063	0.991243
2AF5	292	1.8772	0.991633	2.21073	0.99704
2IHO	292	2.1108	0.995532	2.4946	0.994955
2OPJ	292	2.03796	0.996205	2.53439	0.990316
1C5M	293	1.99144	0.996033	2.61963	0.992091
1CV2	293	1.90661	0.995608	2.59337	0.991781
1FPR	293	1.68188	0.994732	2.57737	0.993152
1SQH	293	1.73903	0.995124	2.53055	0.992278
1T3G	293	1.62355	0.994919	2.51897	0.99398
1YHV	293	1.853	0.996045	2.48295	0.993424
1HCL	294	1.80107	0.996501	2.51407	0.993107
1I4S	294	1.74971	0.996902	2.54266	0.994219
1OO9	294	1.82568	0.995658	2.56219	0.991925
2AZE	294	1.74138	0.996086	2.42879	0.993815
2DBB	294	1.6156	0.995491	2.489	0.992376
2QAH	294	1.83122	0.997095	2.57822	0.991354
3C5V	294	1.89951	0.996559	2.59592	0.991357
1BCO	295	1.85602	0.996674	2.53275	0.993504
1J8M	295	1.85063	0.995818	2.46899	0.99542
1XGO	295	1.95662	0.995209	2.54384	0.991932
2HAG	295	1.88917	0.991272	2.52803	0.991766
2PLG	295	1.78388	0.996386	2.54654	0.991167
1A3Y	296	1.79008	0.993614	2.50107	0.993821
1GSH	296	1.76348	0.994842	2.49795	0.992824
1KJN	296	1.7788	0.996774	2.5048	0.993361
1NA8	296	1.91902	0.995054	2.45154	0.99345
1UT4	296	1.66012	0.996313	2.3792	0.99691
1UUH	296	1.98718	0.997649	2.41211	0.995284
2A2F	296	1.54267	0.997029	2.38178	0.99601
1A87	297	1.83695	0.996735	2.46491	0.993768
1HZF	297	1.9794	0.995274	2.51169	0.992215
1JLN	297	1.84035	0.997437	2.58143	0.992158
1RWR	297	2.10783	0.993252	2.53204	0.9931
2FVH	297	1.78385	0.991364	2.44806	0.996498
1FHU	298	1.98771	0.997275	2.51329	0.993112
1FZY	298	1.7982	0.99386	2.42458	0.994729
1IXK	298	1.83945	0.997256	2.51851	0.990693
1J7X	298	1.72388	0.995138	2.45942	0.993725
1NO4	298	1.51727	0.99272	2.14531	0.997177
1RJB	298	1.79666	0.996202	2.55808	0.991397
1VCQ	298	1.94277	0.995518	2.43551	0.995928
1XFS	298	1.77607	0.990379	2.42672	0.99624
2CL2	298	2.08928	0.994809	2.57412	0.992113
2Z1E	298	1.87923	0.993015	2.53405	0.991669
3CMN	298	1.6687	0.996904	2.52603	0.991685
1DVK	299	1.66552	0.995779	2.2817	0.995599
1FOT	299	1.73837	0.996834	2.48942	0.993207
1LME	299	1.8489	0.996228	2.42466	0.995504
2C4P	299	1.7005	0.991956	2.38785	0.996371
2F4W	299	1.6652	0.995774	2.35074	0.99331
2FNE	299	1.82635	0.993485	2.38871	0.994807
2IM9	299	1.90485	0.995656	2.53633	0.993076
2JZ4	299	1.81764	0.996847	2.37396	0.991909
1A3H	300	1.97073	0.997675	2.58541	0.991798
1BIS	300	1.84114	0.997716	2.57734	0.991433
1EUV	300	1.79772	0.996924	2.55725	0.993283
1NS5	300	1.76027	0.996209	2.51584	0.991835
1Q8K	300	1.70049	0.99081	2.30003	0.993267
1RZN	300	1.60236	0.993265	2.54725	0.993159
1ULE	300	2.10906	0.995491	2.44456	0.995181
1VFJ	300	2.00275	0.99489	2.51311	0.992619
1WZV	300	1.78802	0.992047	2.37346	0.992902
1Z4E	300	1.69573	0.996014	2.54179	0.992075
2IXM	300	1.87894	0.996415	2.55637	0.992884
2QY9	300	1.89186	0.991676	2.49033	0.994702
3BL2	300	1.58329	0.99147	2.38121	0.996523
1B31	301	1.94562	0.996859	2.56604	0.99256
1I1X	301	1.92647	0.99725	2.6042	0.990828
1TUX	301	1.92118	0.997326	2.5624	0.992444
1BQC	302	1.96721	0.995296	2.5783	0.9912
1SH8	302	1.94216	0.995508	2.56049	0.992953
1V0L	302	1.95555	0.996943	2.57326	0.992956
1V7O	302	1.90561	0.992584	2.4366	0.994223
2DVW	302	1.86227	0.996231	2.51905	0.993833
2F9D	302	1.45731	0.992904	2.46287	0.992579
1UBC	303	1.79722	0.995558	2.48602	0.994067
2D7V	303	1.90712	0.992918	2.57316	0.992008
2REB	303	1.84164	0.994214	2.49642	0.993713
2Z16	303	1.6928	0.995456	2.13616	0.995937
1CEQ	304	1.85616	0.995525	2.54272	0.991137
1JQQ	304	1.48968	0.992655	2.4052	0.994145
1ID1	305	1.83196	0.99509	2.48801	0.993704
1IJ5	305	1.67376	0.994971	2.54066	0.992995
1NTY	305	1.74429	0.996406	2.37961	0.99634
1RKA	305	1.99229	0.993575	2.5519	0.99217
1SIG	305	1.6564	0.99488	2.40862	0.995991
1XSQ	305	1.98634	0.991858	2.51713	0.994427
1ZPQ	305	1.64271	0.991506	2.42971	0.993777
2D6N	305	2.03087	0.994615	2.48633	0.994226
2DYO	305	1.64125	0.99732	2.57153	0.992578
2EB2	305	1.89287	0.99769	2.50859	0.993721
2F4Q	305	1.65818	0.992475	2.46642	0.995258
2QV2	305	1.66648	0.997654	2.45067	0.99507
8ABP	305	1.89098	0.993851	2.50294	0.994155
1ELK	306	1.73753	0.990497	2.31971	0.996273
1GHR	306	1.88342	0.996043	2.55788	0.9926
1SQU	306	1.87436	0.993853	2.54428	0.990874
2BK0	306	1.64174	0.990219	2.25543	0.997027
2H2Z	306	1.9431	0.995409	2.47698	0.994444
2O6X	306	1.94432	0.99551	2.58354	0.992753
1ARL	307	1.83297	0.995015	2.57436	0.992048
1KAG	307	1.70705	0.996359	2.44658	0.995408
1MHM	307	1.78802	0.995645	2.55274	0.992526
1Q67	307	1.57523	0.996019	2.45337	0.994751
1XEW	307	1.8899	0.997359	2.47316	0.994633
2OBT	307	2.0636	0.99633	2.54047	0.992943
2R7J	307	1.61741	0.996322	2.4939	0.992037
2Z5T	307	1.69686	0.99607	2.44047	0.993341
1AK1	308	1.76869	0.995987	2.55703	0.990181
1H6U	308	2.127	0.995773	2.39776	0.995192
1PVU	308	1.70157	0.992596	2.39469	0.994272
2BKG	308	1.99001	0.994745	2.40827	0.994098
2C0Y	308	1.86632	0.993907	2.576	0.992404
2D0A	308	1.88797	0.996571	2.42709	0.994339
2F23	308	1.8559	0.991247	2.27071	0.997207
2GS4	308	1.80422	0.9983	2.46136	0.991812
3BU3	308	1.85752	0.995284	2.57595	0.9906
3CTD	308	1.61508	0.991807	2.45626	0.994481
1AOW	309	1.71982	0.993967	2.4843	0.99547
1ZSO	309	1.81795	0.996218	2.4944	0.993204
2IY9	309	2.00255	0.995522	2.57596	0.991154
1BY8	310	1.91804	0.997611	2.56255	0.99236
2DPO	310	1.5792	0.99261	2.42608	0.994095
2NP3	310	1.68082	0.994006	2.51367	0.990197
2ODT	310	1.71835	0.997148	2.53004	0.992125
2P38	310	2.0177	0.991705	2.43237	0.990845
2P4H	310	1.8282	0.997577	2.53198	0.991641
2YXP	310	1.92314	0.996647	2.61279	0.991077
1PGS	311	1.95853	0.994471	2.53731	0.991433
1XIZ	311	1.79443	0.994928	2.25092	0.994763
1ZBT	311	1.58018	0.996862	2.44325	0.995566
2FIN	311	1.68028	0.990921	2.52961	0.993726
2RA2	311	1.70206	0.994483	2.39402	0.994566
1F8X	312	2.00467	0.99506	2.57735	0.992824
1FH9	312	1.91878	0.995317	2.57422	0.992639
1IHB	312	1.99365	0.995721	2.32842	0.996806
1J5X	312	1.75883	0.995351	2.53125	0.992079
1KO6	312	1.73297	0.990808	2.49895	0.996006
1QWK	312	1.77459	0.993898	2.55175	0.992032
2ALR	312	1.75301	0.996453	2.54963	0.992132
2CYG	312	1.94373	0.996387	2.52899	0.993276
2JEE	312	1.50098	0.992166	2.08443	0.996003
2QI2	312	1.7526	0.992148	2.45962	0.995625
1A1S	313	1.93037	0.997033	2.5566	0.99197
1HVG	313	1.73398	0.991471	2.5	0.994671
1O59	313	2.03539	0.997873	2.50408	0.991503
2HJV	313	1.76788	0.995435	2.45937	0.993364
1FCQ	314	1.79716	0.994328	2.56216	0.99285
1FKM	314	1.65883	0.996781	2.54017	0.991375
1MD8	314	1.9146	0.997563	2.52073	0.995151
1MK4	314	1.67732	0.990355	2.52129	0.990426
1TM2	314	1.91397	0.996824	2.51458	0.994467
1TW0	314	1.82305	0.992852	2.4811	0.990076
1Y9U	314	1.99725	0.997664	2.5277	0.992649
2GRR	314	1.76877	0.995856	2.41273	0.994095
2RKK	314	1.54706	0.995841	2.51352	0.993989
3BB7	314	2.00603	0.997086	2.57081	0.992708
1AA7	315	1.80298	0.995158	2.51584	0.994108
1CS8	315	1.79491	0.996212	2.55516	0.993192
1GYD	315	1.93754	0.993292	2.58431	0.991548
1OHU	315	1.57019	0.996977	2.43006	0.994707
1QOU	315	1.87659	0.994223	2.43751	0.993723
1XGD	315	1.83531	0.998173	2.54127	0.992438
2IZ6	315	1.97481	0.996217	2.49159	0.994505
2O6L	315	1.92537	0.997219	2.43042	0.995298
2OY7	315	1.87617	0.991775	2.14178	0.994606
2PH0	315	1.7181	0.996741	2.49186	0.992102
1EI7	316	1.6826	0.995342	2.39668	0.995298
1T62	316	1.55979	0.991599	2.47994	0.994763
1V6Y	316	1.92239	0.996992	2.5729	0.993601
1VHS	316	1.58315	0.994803	2.28808	0.993882
1XVW	316	1.83447	0.993775	2.39391	0.995778
2F5J	316	1.57588	0.996043	2.48924	0.994616
2FZF	316	1.66688	0.995363	2.5448	0.994088
2ORZ	316	1.96479	0.997337	2.45233	0.99519
3BQQ	316	1.77815	0.99279	2.40456	0.994869
1EDZ	317	1.83824	0.996416	2.5235	0.993898
1GFS	317	1.82621	0.997119	2.5476	0.991056
1LZL	317	1.92264	0.997282	2.59775	0.991486
1NIJ	317	1.85747	0.996398	2.51655	0.994079
1TCA	317	2.05425	0.996871	2.59856	0.991192
1ZBX	317	1.60027	0.997159	2.45629	0.995217
2HQ4	317	1.80224	0.997322	2.41949	0.996528
2O5F	317	1.96075	0.993875	2.40844	0.996474
2OGV	317	1.75238	0.995361	2.56026	0.991196
2QIY	317	1.71165	0.995342	2.56106	0.992561
2V9T	317	1.96541	0.995293	2.54515	0.993622
3BNW	317	1.6707	0.995686	2.47933	0.995446
1BGE	318	1.63524	0.997729	2.32669	0.994999
1JPD	318	1.95855	0.997984	2.5355	0.99147
1MW5	318	1.57664	0.994966	2.42282	0.99586
1N99	318	1.7764	0.991382	2.44394	0.992443
1PTA	318	1.76405	0.995795	2.56698	0.991494
1TR9	318	1.96455	0.99711	2.53186	0.990777
2AZP	318	1.92637	0.993803	2.5852	0.990509
2H0M	318	1.73304	0.993754	2.49445	0.994742
2P6N	318	1.80064	0.996049	2.38852	0.995066
1S7O	319	1.34558	0.995133	2.366	0.995683
2O96	319	1.54179	0.990846	2.54321	0.992555
2Q87	319	1.97607	0.995703	2.45833	0.990235
3BM2	319	1.83023	0.996623	2.46002	0.990487
1O89	320	2.07376	0.996983	2.5331	0.990756
1PSQ	320	1.76732	0.993112	2.51428	0.992696
1SVP	320	1.85405	0.995098	2.3186	0.997397
1VJZ	320	1.8325	0.995592	2.57539	0.99161
2FE7	320	1.62269	0.994867	2.52917	0.994789
3CMS	320	2.04941	0.996064	2.54249	0.992076
1G8P	321	1.74741	0.99567	2.51839	0.993079
2P1Z	321	1.7305	0.996003	2.56266	0.990151
2RJD	321	1.78161	0.993681	2.47998	0.991574
2Z1T	321	1.9588	0.996245	2.5308	0.99374
1BRI	322	1.78468	0.99055	2.3145	0.99529
1F3V	322	1.73993	0.995174	2.50551	0.993673
2D4U	322	1.51879	0.993678	2.55066	0.993405
2FB9	322	1.87608	0.993955	2.53262	0.992283
1GXN	323	1.92576	0.99706	2.5545	0.992255
1ISN	323	1.65673	0.99414	2.49638	0.994457
1PZE	323	1.77209	0.993109	2.54698	0.991867
1T3L	323	1.70595	0.996972	2.4702	0.9952
3APP	323	2.04678	0.996525	2.54812	0.991416
1AM5	324	1.96964	0.996623	2.55009	0.992164
1B6B	324	1.75694	0.995006	2.43885	0.996398
1EPA	324	1.85633	0.995007	2.48504	0.992763
1XFK	324	1.87355	0.997068	2.59444	0.990745
2O3A	324	1.88404	0.996703	2.55795	0.992933
2YX0	324	1.90469	0.997322	2.54489	0.990119
1LF4	325	1.99896	0.996202	2.55788	0.991382
1V7L	325	1.97309	0.997007	2.44324	0.995582
1WRU	325	1.95748	0.996381	2.48587	0.991398
1ZYL	325	1.7241	0.996981	2.54083	0.991698
2DJ6	325	1.91744	0.99479	2.50975	0.994311
1NA7	326	1.8219	0.99373	2.54672	0.9927
1VMO	326	1.93307	0.99253	2.46241	0.991353
2CMU	326	1.90649	0.996121	2.57532	0.992475
2R0F	326	1.99452	0.998059	2.45255	0.996473
1FUX	327	2.0978	0.996654	2.51597	0.993314
1JAM	327	1.84137	0.996532	2.55698	0.992193
1P5V	327	2.04552	0.995807	2.48565	0.994447
1U9T	327	1.73396	0.995577	2.51394	0.992628
2JAK	327	1.63225	0.992713	2.43152	0.995605
2P7N	327	1.7463	0.997092	2.45317	0.995734
1Q98	328	2.0068	0.994638	2.50182	0.994388
1QXH	328	2.05498	0.994872	2.49866	0.994233
1LIO	329	1.86186	0.994772	2.54971	0.992717
1PSO	329	2.0048	0.996485	2.57883	0.991881
2G9D	329	1.83061	0.995377	2.55191	0.993461
2H1E	329	1.60599	0.995156	2.46536	0.994896
2PJD	329	1.98655	0.997369	2.46511	0.994182
1PHO	330	1.9957	0.995178	2.49921	0.99353
2D4G	330	1.73162	0.995081	2.51273	0.992596
2F6L	330	1.64999	0.997193	2.41794	0.996035
2I5T	330	1.63843	0.994469	2.5078	0.994378
3APR	330	2.09479	0.995291	2.57773	0.992082
1AGX	331	2.07394	0.995081	2.54449	0.993419
1FO9	331	1.81977	0.996568	2.58737	0.991487
1T45	331	1.71413	0.993022	2.56582	0.992643
1UKH	331	1.71353	0.995402	2.46709	0.995313
1XDW	331	1.79923	0.997519	2.45536	0.994659
2NRJ	331	1.84969	0.993317	2.41281	0.994181
2Z0M	331	1.82742	0.995846	2.43819	0.9932
1C02	332	1.56849	0.992872	2.52003	0.991637
1C8O	332	2.02695	0.996712	2.5424	0.993426
1CEO	332	1.76211	0.998085	2.58062	0.993091
1J19	332	1.68128	0.994773	2.49717	0.993947
1J33	333	2.02294	0.996593	2.58435	0.992252
1QWD	333	1.93507	0.994147	2.26669	0.99662
1RI6	333	1.98606	0.993381	2.56639	0.990908
2DVQ	333	1.6788	0.997392	2.44323	0.99425
2OJU	333	1.7272	0.994107	2.23271	0.996836
3BWT	333	1.77846	0.99496	2.36834	0.994067
1BA7	334	1.92766	0.993008	2.39021	0.991704
1FHL	334	1.99973	0.996011	2.57824	0.992421
1AE9	335	1.80065	0.994486	2.50711	0.993603
1DB3	335	1.96359	0.996809	2.51198	0.9933
1MVF	335	2.00766	0.99438	2.32751	0.996166
1N93	335	1.60816	0.995516	2.38896	0.995863
1U2M	335	1.36487	0.991666	2.35239	0.9921
1V3Y	335	1.77529	0.993841	2.20274	0.996619
1V9T	335	1.97639	0.995364	2.32907	0.992329
1XIX	335	1.80622	0.996629	2.529	0.993553
2HRZ	335	1.76721	0.995277	2.5231	0.991486
2IFT	335	1.78164	0.996139	2.38155	0.997136
2P1J	335	1.63976	0.994534	2.45679	0.99484
1FC3	336	1.4998	0.992877	2.37158	0.996067
1I9Y	336	1.87557	0.99678	2.54455	0.995161
1JCF	336	1.97726	0.995287	2.55772	0.990694
1TZS	336	1.89881	0.995468	2.57859	0.992079
2PIC	336	1.79656	0.997204	2.41869	0.996425
1J72	337	1.63486	0.997434	2.23312	0.994806
1WWM	337	1.61565	0.994392	2.45872	0.995246
1WXQ	337	1.7575	0.997733	2.43948	0.992937
3D0W	337	1.57184	0.994462	2.42188	0.995082
1A8Y	338	1.69161	0.995016	2.45435	0.994118
1AUT	338	1.88892	0.990708	2.53923	0.993968
1C28	338	2.07771	0.995509	2.60597	0.990927
1H09	338	1.81779	0.991986	2.43804	0.994292
1OHC	338	1.82206	0.995788	2.5526	0.993543
2DOK	338	1.64558	0.995436	2.43796	0.993508
1BU1	339	1.99086	0.990808	2.39639	0.995752
2BEN	339	2.01256	0.997105	2.51044	0.995065
2IRM	339	1.7597	0.996143	2.56492	0.993095
2QW6	339	1.80808	0.993457	2.5093	0.994174
2RA8	339	1.7706	0.994904	2.48533	0.995042
3ER5	339	2.0624	0.995346	2.5834	0.991143
1BT9	340	1.98716	0.992646	2.50408	0.992914
1Y96	340	1.78204	0.994472	2.36457	0.996808
2BJQ	340	1.86051	0.996469	2.50281	0.991238
2D4Z	340	1.48411	0.991367	2.30316	0.994195
2EEN	340	1.73281	0.996491	2.37921	0.996457
3BFO	340	2.01698	0.991276	2.46411	0.992414
1G4W	341	1.85462	0.995578	2.52872	0.993154
1K1S	341	1.79943	0.995888	2.42684	0.993922
1QB3	341	1.53123	0.996728	2.27179	0.996295
1VQ3	341	1.73273	0.992756	2.45862	0.993178
2P6O	341	1.92907	0.996071	2.49587	0.993836
1FTF	342	1.78233	0.991638	2.56321	0.992804
1MKB	342	2.03789	0.994037	2.59123	0.991139
2AXP	342	1.76774	0.997072	2.44159	0.99203
2GDG	342	2.05456	0.994689	2.54967	0.990585
2OKT	342	1.78019	0.996834	2.55323	0.990922
1IXM	343	1.77512	0.996041	2.40286	0.995438
1NJ4	343	1.72925	0.993359	2.45422	0.996269
1U8S	343	1.79752	0.994583	2.52942	0.991816
2C0D	343	1.70775	0.996216	2.52715	0.994322
2JOG	343	1.80516	0.995367	2.65392	0.991726
1HH2	344	1.80695	0.994431	2.11097	0.992033
1JUO	344	1.60755	0.995381	2.53002	0.990836
1NK1	344	1.93439	0.996723	2.52272	0.992012
1VPR	344	1.89309	0.996634	2.555	0.990817
1Z15	344	1.91236	0.996574	2.44499	0.993098
2B0J	344	1.78013	0.996285	2.44074	0.992943
2CAU	344	1.87505	0.995678	2.54408	0.993394
2GML	344	1.75033	0.993386	2.38512	0.9931
2QZG	344	1.71992	0.992927	2.48118	0.990902
3COI	344	1.80603	0.996875	2.4948	0.994599
1C4Q	345	1.98021	0.990592	2.4964	0.990631
1NQK	345	1.84917	0.995925	2.53901	0.992811
1USG	345	1.94348	0.996364	2.46291	0.990405
1XAA	345	1.87425	0.993125	2.55129	0.993188
1XAD	345	1.89309	0.994165	2.54577	0.993065
2I32	345	1.78778	0.996379	2.38897	0.994082
1AJ5	346	1.65694	0.994885	2.07017	0.993943
1E5W	346	1.66646	0.995724	2.45338	0.996109
1ELP	346	2.08622	0.99593	2.35719	0.996077
2V2U	346	2.09241	0.995029	2.49897	0.992604
1BD7	347	2.14877	0.990802	2.58122	0.990861
1FS0	347	1.70617	0.995021	2.52824	0.993893
1V7B	347	1.79461	0.996084	2.52017	0.994387
1X7F	347	1.95704	0.99761	2.47897	0.995251
2C24	347	2.0554	0.997177	2.46387	0.99409
2H85	347	1.81456	0.994855	2.46159	0.992935
2Z34	347	1.73353	0.996436	2.5316	0.991688
3BQW	347	1.7742	0.995336	2.49317	0.994788
3PTE	347	1.84387	0.996457	2.59072	0.992653
1FPS	348	1.61022	0.995728	2.52101	0.993845
1UNK	348	1.63216	0.99514	2.41305	0.995163
[truncated: 1,894 more rows]
